# Supplementary material for: mucG, mucH, and mucI Modulate Production of Mutanocyclin and Reutericyclins in Streptococcus mutans B04Sm5
Source: J Bacteriol. 2022 Apr 11;204(5):e00042-22. doi: 10.1128/jb.00042-22 (PMC9112991; doi:10.1128/jb.00042-22)
Supplement: Supplemental file 1 — Table S1. Download jb.00042-22-s0001.xlsx, XLSX file, 0.03 MB [file jb.00042-22-s0001.xlsx]

## Sheet: default
Table S1: Metadata for 244 S. mutans strains used in pangenomic and phylogenomic analyses
S. mutans strain	total_length	gc_content	percent_completion	percent_redundancy	num_genes	avg_gene_length	num_genes_per_kb	singleton_gene_clusters	num_gene_clusters
Streptococcus_mutans_11A1_contig1_whole_genome_shotgun_sequence	1921647	0.368592	100	-1	1778	914.521	0.925248	0	1770
Streptococcus_mutans_11SSST2_contig1_whole_genome_shotgun	1969615	0.366682	98.5915	1.40845	1794	926.946	0.910838	0	1786
Streptococcus_mutans_11VS1_contig1_whole_genome_shotgun_sequence	1861960	0.365624	97.1831	-1	1706	906.876	0.916239	1	1693
Streptococcus_mutans_14D_contig1_whole_genome_shotgun_sequence	1969096	0.366549	100	-1	1813	921.816	0.920727	0	1802
Streptococcus_mutans_15JP3_contig1_whole_genome_shotgun_sequence	1932974	0.368718	100	-1	1816	909.552	0.939485	1	1807
Streptococcus_mutans_15VF2_contig1_whole_genome_shotgun_sequence	2021665	0.366452	100	-1	1791	946.765	0.885903	2	1777
Streptococcus_mutans_1ID3_contig1_whole_genome_shotgun_sequence	1872370	0.369434	98.5915	-1	1707	921.972	0.911679	0	1692
Streptococcus_mutans_1SM1_contig1_whole_genome_shotgun_sequence	2068485	0.366453	100	-1	1829	947.618	0.884222	3	1816
Streptococcus_mutans_21_contig1_whole_genome_shotgun_sequence	1990074	0.366866	100	-1	1845	915.548	0.927101	0	1831
Streptococcus_mutans_24_contig1_whole_genome_shotgun_sequence	2013675	0.367296	100	-1	1846	921.128	0.916732	0	1832
Streptococcus_mutans_2ST1_contig1_whole_genome_shotgun_sequence	1965562	0.366974	100	-1	1820	922.146	0.925944	0	1809
Streptococcus_mutans_2VS1_contig1_whole_genome_shotgun_sequence	1970005	0.366443	100	-1	1824	917.577	0.925886	0	1812
Streptococcus_mutans_3SN1_contig1_whole_genome_shotgun_sequence	2034346	0.367929	100	-1	1861	909.727	0.91479	1	1850
Streptococcus_mutans_4SM1_contig1_whole_genome_shotgun_sequence	2005341	0.367203	100	-1	1789	944.931	0.892118	2	1778
Streptococcus_mutans_4VF1_contig1_whole_genome_shotgun_sequence	2008731	0.36628	100	-1	1771	935.859	0.881651	1	1763
Streptococcus_mutans_5SM3_contig1_whole_genome_shotgun_sequence	1943643	0.368301	100	-1	1777	930.91	0.914263	0	1770
Streptococcus_mutans_66_2A_contig1_whole_genome_shotgun_sequence	1953006	0.368557	100	-1	1779	923.042	0.910903	9	1770
Streptococcus_mutans_8ID3_contig1_whole_genome_shotgun_sequence	1908740	0.368635	100	-1	1772	911.936	0.928361	0	1763
Streptococcus_mutans_A19_contig1_whole_genome_shotgun_sequence	1984020	0.366801	98.5915	-1	1827	916.745	0.920858	0	1817
Streptococcus_mutans_A9_contig1_whole_genome_shotgun_sequence	1868494	0.368198	98.5915	-1	1744	909.356	0.933372	2	1732
Streptococcus_mutans_B04Sm5_chromosome_complete_genome	2011542	0.369117	54.9296	-1	1822	928.075	0.905773	0	1799
Streptococcus_mutans_B05Sm11_contig_83_whole_genome_shotgun	2036366	0.369758	100	-1	1881	913.467	0.923704	1	1790
Streptococcus_mutans_B06Sm2_contig_4_whole_genome_shotgun	2214549	0.36942	100	2.8169	1980	930.139	0.894087	0	1790
Streptococcus_mutans_B07Sm2_contig_6_whole_genome_shotgun	2222263	0.367541	100	1.40845	2021	925.413	0.909433	0	1809
Streptococcus_mutans_B082SM_A_contig_6_whole_genome_shotgun	2126752	0.370014	100	1.40845	1927	923.701	0.906076	0	1785
Streptococcus_mutans_B084SM_A_contig_22_whole_genome_shotgun	2048211	0.369019	100	-1	1853	913.936	0.904692	0	1797
Streptococcus_mutans_B09Sm1_contig_3_whole_genome_shotgun	2154480	0.370104	100	-1	1935	912.681	0.898129	0	1840
Streptococcus_mutans_B102SM_B_contig_16_whole_genome_shotgun	2095204	0.367849	100	-1	1924	915.925	0.918288	1	1836
Streptococcus_mutans_B107SM_B_contig_7_whole_genome_shotgun	2102707	0.368219	100	1.40845	1915	927.362	0.910731	1	1784
Streptococcus_mutans_B111SM_A_contig_30_whole_genome_shotgun	2124986	0.368564	100	8.4507	1956	914.055	0.920477	1	1829
Streptococcus_mutans_B112SM_A_contig_4_whole_genome_shotgun	2259163	0.370851	100	2.8169	2046	931.645	0.905645	1	1803
Streptococcus_mutans_B114SM_A_contig_86_whole_genome_shotgun	2110426	0.369927	100	1.40845	1907	922.152	0.903609	0	1805
Streptococcus_mutans_B115SM_A_contig_19_whole_genome_shotgun	2283584	0.36946	100	5.6338	2097	922.688	0.918293	0	1803
Streptococcus_mutans_B12Sm1_contig_3_whole_genome_shotgun	2173582	0.369161	100	7.04225	1971	914.107	0.906798	0	1869
Streptococcus_mutans_B13Sm1_contig_2_whole_genome_shotgun	2151929	0.367743	100	1.40845	1940	920.816	0.901517	0	1833
Streptococcus_mutans_B23Sm1_contig_2_whole_genome_shotgun	2095411	0.370671	100	2.8169	1906	916.895	0.909607	1	1797
Streptococcus_mutans_B24Sm2_contig_31_whole_genome_shotgun	2289140	0.367813	100	1.40845	1954	949.904	0.853596	24	1810
Streptococcus_mutans_B85SM_B_contig_4_whole_genome_shotgun	2101922	0.36939	100	8.4507	1915	922.869	0.911071	0	1794
Streptococcus_mutans_B88SM_A_contig_6_whole_genome_shotgun	2061948	0.367377	100	5.6338	1894	919.757	0.918549	0	1813
Streptococcus_mutans_B_contig1_whole_genome_shotgun_sequence	1948124	0.367111	100	-1	1799	920.438	0.923453	0	1788
Streptococcus_mutans_DSM_20523_B093DRAFT_scaffold_01_C_whole	1988767	0.367101	100	-1	1851	915.35	0.930727	0	1837
Streptococcus_mutans_G123_contig1_whole_genome_shotgun_sequence	1977039	0.367048	100	-1	1811	919.582	0.916016	0	1799
Streptococcus_mutans_GS_5_complete_sequence	2027088	0.368368	16.9014	-1	1799	923.683	0.88748	0	1783
Streptococcus_mutans_KK23_Contig001_whole_genome_shotgun_sequence	1976204	0.367009	100	-1	1814	922.684	0.917921	0	1799
Streptococcus_mutans_LJ23_complete_sequence	2015626	0.370527	53.5211	-1	1845	928.128	0.915348	7	1820
Streptococcus_mutans_M21_contig1_whole_genome_shotgun_sequence	1961974	0.367573	100	-1	1799	921.113	0.916934	0	1787
Streptococcus_mutans_M230_contig1_whole_genome_shotgun_sequence	1917450	0.369338	100	-1	1744	923.233	0.909541	0	1734
Streptococcus_mutans_M2A_contig1_whole_genome_shotgun_sequence	1930238	0.368789	98.5915	-1	1789	913.276	0.926829	0	1779
Streptococcus_mutans_N29_contig1_whole_genome_shotgun_sequence	1965509	0.367904	100	-1	1773	930.112	0.902056	2	1765
Streptococcus_mutans_N3209_contig1_whole_genome_shotgun_sequence	1953403	0.367456	100	-1	1788	927.888	0.915326	0	1777
Streptococcus_mutans_N34_contig1_whole_genome_shotgun_sequence	1962026	0.368372	100	-1	1796	919.809	0.91538	0	1785
Streptococcus_mutans_N66_contig1_whole_genome_shotgun_sequence	2006044	0.367927	100	-1	1873	903.308	0.933678	3	1864
Streptococcus_mutans_NFSM1_contig1_whole_genome_shotgun_sequence	2002107	0.368525	97.1831	-1	1829	906.743	0.913538	1	1812
Streptococcus_mutans_NFSM2_contig1_whole_genome_shotgun_sequence	1990978	0.365855	100	-1	1825	920.481	0.916635	0	1815
Streptococcus_mutans_NLML1_contig1_whole_genome_shotgun_sequence	2036028	0.365797	100	-1	1813	935.667	0.890459	0	1808
Streptococcus_mutans_NLML4_contig1_whole_genome_shotgun_sequence	1968630	0.366661	100	-1	1803	920.532	0.915865	0	1792
Streptococcus_mutans_NLML5_contig1_whole_genome_shotgun_sequence	1941389	0.368239	100	-1	1759	924.038	0.906052	0	1750
Streptococcus_mutans_NLML8_contig1_whole_genome_shotgun_sequence	1963147	0.368268	100	-1	1783	920.283	0.908236	0	1775
Streptococcus_mutans_NLML9_contig1_whole_genome_shotgun_sequence	1996009	0.366679	100	-1	1850	916.236	0.92685	10	1837
Streptococcus_mutans_NMT4863_contig1_whole_genome_shotgun	1926604	0.367768	100	-1	1770	927.893	0.918715	0	1764
Streptococcus_mutans_NN2025_complete_sequence	2013587	0.368466	54.9296	-1	1831	930.301	0.909323	1	1809
Streptococcus_mutans_NV1996_contig1_whole_genome_shotgun_sequence	2015161	0.368386	98.5915	-1	1824	913.39	0.905139	6	1808
Streptococcus_mutans_NVAB_contig1_whole_genome_shotgun_sequence	1944173	0.368403	100	-1	1821	903.618	0.936645	0	1809
Streptococcus_mutans_OMZ175_contig1_whole_genome_shotgun_sequence	2003229	0.368462	100	-1	1824	915.502	0.91053	0	1810
Streptococcus_mutans_PKUSS_HG01_PHG01_scaffold2_whole_genome	2002612	0.365952	98.5915	-1	1857	918.334	0.927289	0	1843
Streptococcus_mutans_PKUSS_LG01_PLG01_scaffold9_whole_genome	2001391	0.366594	100	-1	1857	918.412	0.927855	0	1843
Streptococcus_mutans_R221_contig1_whole_genome_shotgun_sequence	1983724	0.367737	100	-1	1839	913.808	0.927044	0	1828
Streptococcus_mutans_S1B_contig1_whole_genome_shotgun_sequence	2006359	0.368096	100	-1	1843	915.218	0.918579	1	1829
Streptococcus_mutans_SA38_contig1_whole_genome_shotgun_sequence	1992890	0.366793	100	-1	1774	952.493	0.890165	0	1764
Streptococcus_mutans_SA41_contig1_whole_genome_shotgun_sequence	1952324	0.367679	100	-1	1803	920.228	0.923515	0	1794
Streptococcus_mutans_SF12_contig1_whole_genome_shotgun_sequence	1925888	0.368946	100	-1	1805	905.578	0.93723	1	1799
Streptococcus_mutans_SF14_contig1_whole_genome_shotgun_sequence	1944789	0.367907	98.5915	-1	1793	912.517	0.921951	2	1780
Streptococcus_mutans_SF1_contig1_whole_genome_shotgun_sequence	2081419	0.367582	100	-1	1910	909.685	0.917643	3	1891
Streptococcus_mutans_SM1_contig1_whole_genome_shotgun_sequence	1994929	0.367496	100	-1	1838	914.67	0.921336	3	1816
Streptococcus_mutans_SM4_contig1_whole_genome_shotgun_sequence	1977578	0.369127	100	-1	1814	919.062	0.917284	0	1795
Streptococcus_mutans_SM6_contig1_whole_genome_shotgun_sequence	1960471	0.36775	100	-1	1802	922.365	0.919167	0	1790
Streptococcus_mutans_ST1_contig1_whole_genome_shotgun_sequence	1980457	0.367438	100	-1	1823	912.889	0.920495	0	1814
Streptococcus_mutans_ST6_contig1_whole_genome_shotgun_sequence	1925853	0.36878	100	-1	1776	910.486	0.922189	4	1764
Streptococcus_mutans_T4_contig1_whole_genome_shotgun_sequence	1966047	0.366858	100	-1	1811	923.226	0.921138	0	1804
Streptococcus_mutans_TCI_101_contig00293_whole_genome_shotgun	1816188	0.369651	94.3662	-1	1662	907.8	0.915104	0	1651
Streptococcus_mutans_TCI_109_contig00336_whole_genome_shotgun	1801671	0.370298	92.9577	-1	1626	920.391	0.902496	1	1623
Streptococcus_mutans_TCI_110_contig00258_whole_genome_shotgun	1809107	0.369692	92.9577	-1	1655	906.689	0.914816	0	1647
Streptococcus_mutans_TCI_116_contig00080_whole_genome_shotgun	1929685	0.367233	94.3662	-1	1770	924.137	0.917248	0	1760
Streptococcus_mutans_TCI_11_contig00304_whole_genome_shotgun	1799918	0.370087	94.3662	-1	1630	916.432	0.905597	1	1623
Streptococcus_mutans_TCI_120_contig00345_whole_genome_shotgun	1776899	0.370183	92.9577	-1	1604	912.03	0.902696	0	1598
Streptococcus_mutans_TCI_123_contig00176_whole_genome_shotgun	1890503	0.368019	92.9577	-1	1733	915.239	0.916687	0	1723
Streptococcus_mutans_TCI_125_contig00169_whole_genome_shotgun	1861689	0.368476	94.3662	-1	1704	920.083	0.915298	0	1697
Streptococcus_mutans_TCI_138_contig00273_whole_genome_shotgun	1805076	0.369886	92.9577	-1	1650	911.6	0.914089	0	1640
Streptococcus_mutans_TCI_143_contig00298_whole_genome_shotgun	1776306	0.37016	92.9577	-1	1598	911.05	0.89962	0	1591
Streptococcus_mutans_TCI_145_contig00155_whole_genome_shotgun	1877792	0.368265	92.9577	-1	1715	914.152	0.913307	0	1708
Streptococcus_mutans_TCI_146_contig00276_whole_genome_shotgun	1785489	0.370204	94.3662	-1	1616	913.699	0.905074	0	1610
Streptococcus_mutans_TCI_148_contig00233_whole_genome_shotgun	1819408	0.369793	92.9577	-1	1664	915.425	0.914583	0	1654
Streptococcus_mutans_TCI_149_contig00239_whole_genome_shotgun	1822635	0.369892	94.3662	-1	1659	914.879	0.910221	0	1649
Streptococcus_mutans_TCI_151_contig00223_whole_genome_shotgun	1820468	0.369921	94.3662	-1	1665	913.373	0.9146	0	1657
Streptococcus_mutans_TCI_152_contig00201_whole_genome_shotgun	1851396	0.368755	92.9577	-1	1691	917.487	0.913365	0	1684
Streptococcus_mutans_TCI_153_contig00092_whole_genome_shotgun	1927654	0.367427	94.3662	-1	1775	922.584	0.920808	1	1764
Streptococcus_mutans_TCI_154_contig00203_whole_genome_shotgun	1818945	0.369812	91.5493	-1	1660	915.806	0.912617	0	1651
Streptococcus_mutans_TCI_162_contig00220_whole_genome_shotgun	1817871	0.369814	91.5493	-1	1659	914.698	0.912606	0	1650
Streptococcus_mutans_TCI_163_contig00126_whole_genome_shotgun	1897877	0.368077	94.3662	-1	1736	911.59	0.914706	0	1727
Streptococcus_mutans_TCI_164_contig00216_whole_genome_shotgun	1829200	0.369992	94.3662	-1	1682	913.108	0.919528	0	1674
Streptococcus_mutans_TCI_169_contig00076_whole_genome_shotgun	1927770	0.367496	94.3662	-1	1765	922.8	0.915566	0	1755
Streptococcus_mutans_TCI_170_contig00132_whole_genome_shotgun	1899487	0.367748	94.3662	-1	1732	920.558	0.911825	0	1723
Streptococcus_mutans_TCI_173_contig00169_whole_genome_shotgun	1872679	0.368198	92.9577	-1	1715	915.031	0.9158	0	1708
Streptococcus_mutans_TCI_176_contig00217_whole_genome_shotgun	1794749	0.370159	94.3662	-1	1644	907.954	0.916006	0	1636
Streptococcus_mutans_TCI_177_contig00177_whole_genome_shotgun	1882948	0.368146	92.9577	-1	1716	913.886	0.911337	0	1706
Streptococcus_mutans_TCI_179_contig00205_whole_genome_shotgun	1818201	0.369834	92.9577	-1	1665	916.184	0.91574	0	1656
Streptococcus_mutans_TCI_187_contig00292_whole_genome_shotgun	1765562	0.370127	94.3662	-1	1596	913.679	0.903961	0	1592
Streptococcus_mutans_TCI_191_contig00198_whole_genome_shotgun	1832015	0.36966	94.3662	-1	1672	915.75	0.912656	0	1662
Streptococcus_mutans_TCI_196_contig00127_whole_genome_shotgun	1898193	0.367707	94.3662	-1	1724	924.907	0.908232	0	1715
Streptococcus_mutans_TCI_201_contig00329_whole_genome_shotgun	1770853	0.370322	92.9577	-1	1607	916.086	0.907472	0	1600
Streptococcus_mutans_TCI_202_contig00264_whole_genome_shotgun	1820309	0.369536	94.3662	-1	1662	918.206	0.913032	0	1651
Streptococcus_mutans_TCI_204_contig00229_whole_genome_shotgun	1847156	0.369564	92.9577	-1	1680	911.075	0.909506	0	1672
Streptococcus_mutans_TCI_210_contig00274_whole_genome_shotgun	1809350	0.369713	94.3662	-1	1648	915.661	0.910824	0	1641
Streptococcus_mutans_TCI_212_contig00584_whole_genome_shotgun	1771432	0.370232	94.3662	-1	1595	906.875	0.900401	1	1591
Streptococcus_mutans_TCI_218_contig00303_whole_genome_shotgun	1789375	0.369809	94.3662	-1	1636	908.969	0.914286	0	1629
Streptococcus_mutans_TCI_219_contig00233_whole_genome_shotgun	1809266	0.370182	92.9577	-1	1656	914.63	0.915288	0	1649
Streptococcus_mutans_TCI_220_contig00375_whole_genome_shotgun	1790639	0.369818	94.3662	-1	1626	915.891	0.908056	0	1616
Streptococcus_mutans_TCI_222_contig00191_whole_genome_shotgun	1861625	0.368488	92.9577	-1	1698	917.557	0.912106	0	1691
Streptococcus_mutans_TCI_223_contig00229_whole_genome_shotgun	1809565	0.369726	92.9577	-1	1651	912.647	0.912374	0	1641
Streptococcus_mutans_TCI_224_contig00268_whole_genome_shotgun	1797735	0.370301	92.9577	-1	1616	921.024	0.898909	0	1613
Streptococcus_mutans_TCI_227_contig00210_whole_genome_shotgun	1802905	0.369993	92.9577	-1	1644	913.772	0.911862	0	1633
Streptococcus_mutans_TCI_228_contig00175_whole_genome_shotgun	1859995	0.368538	92.9577	-1	1690	923.924	0.908605	0	1682
Streptococcus_mutans_TCI_234_contig00185_whole_genome_shotgun	1854930	0.36818	92.9577	-1	1695	916.775	0.913781	0	1686
Streptococcus_mutans_TCI_239_contig00145_whole_genome_shotgun	1898217	0.367725	94.3662	-1	1728	926.677	0.910328	0	1719
Streptococcus_mutans_TCI_242_contig00082_whole_genome_shotgun	1914397	0.367765	94.3662	-1	1760	921.915	0.91935	0	1750
Streptococcus_mutans_TCI_243_contig00089_whole_genome_shotgun	1914702	0.367786	94.3662	-1	1758	921.538	0.918159	0	1748
Streptococcus_mutans_TCI_244_contig00333_whole_genome_shotgun	1771140	0.370418	94.3662	-1	1608	916.424	0.90789	0	1602
Streptococcus_mutans_TCI_249_contig00171_whole_genome_shotgun	1879409	0.368132	92.9577	-1	1724	915	0.91731	0	1716
Streptococcus_mutans_TCI_256_contig00193_whole_genome_shotgun	1881106	0.36811	92.9577	-1	1711	914.956	0.909571	0	1702
Streptococcus_mutans_TCI_260_contig00264_whole_genome_shotgun	1799001	0.37009	91.5493	-1	1634	908.04	0.908282	0	1624
Streptococcus_mutans_TCI_264_contig00360_whole_genome_shotgun	1824597	0.369841	94.3662	-1	1666	914.582	0.913078	0	1660
Streptococcus_mutans_TCI_267_contig00279_whole_genome_shotgun	1819735	0.369835	92.9577	-1	1663	916.956	0.913869	0	1655
Streptococcus_mutans_TCI_268_contig00173_whole_genome_shotgun	1855678	0.368556	92.9577	-1	1690	918.941	0.910718	0	1681
Streptococcus_mutans_TCI_278_contig00178_whole_genome_shotgun	1856336	0.368571	92.9577	-1	1690	918.328	0.910396	0	1680
Streptococcus_mutans_TCI_279_contig00295_whole_genome_shotgun	1809821	0.369635	92.9577	-1	1659	911.725	0.916665	0	1649
Streptococcus_mutans_TCI_280_contig00218_whole_genome_shotgun	1818786	0.369545	94.3662	-1	1659	916.832	0.912147	0	1650
Streptococcus_mutans_TCI_289_contig00238_whole_genome_shotgun	1798201	0.370145	94.3662	-1	1635	909.552	0.909242	0	1627
Streptococcus_mutans_TCI_292_contig00273_whole_genome_shotgun	1810877	0.369814	92.9577	-1	1647	915.9	0.909504	0	1637
Streptococcus_mutans_TCI_294_contig00205_whole_genome_shotgun	1891335	0.368011	92.9577	-1	1731	915.553	0.915227	0	1721
Streptococcus_mutans_TCI_298_contig00345_whole_genome_shotgun	1743498	0.370423	94.3662	-1	1577	915.576	0.904503	0	1574
Streptococcus_mutans_TCI_30_contig00201_whole_genome_shotgun	1880026	0.368264	92.9577	-1	1721	915.638	0.915413	0	1715
Streptococcus_mutans_TCI_399_contig00067_whole_genome_shotgun	1935728	0.367255	94.3662	-1	1773	922.895	0.915934	0	1764
Streptococcus_mutans_TCI_400_contig00216_whole_genome_shotgun	1869620	0.368183	92.9577	-1	1714	913.983	0.916764	0	1707
Streptococcus_mutans_TCI_51_contig00063_whole_genome_shotgun	1936890	0.367069	94.3662	-1	1769	925.575	0.91332	0	1760
Streptococcus_mutans_TCI_62_contig00338_whole_genome_shotgun	1804833	0.369939	92.9577	-1	1642	912.928	0.909779	0	1633
Streptococcus_mutans_TCI_70_contig00186_whole_genome_shotgun	1855602	0.368289	92.9577	-1	1681	914.636	0.905905	1	1672
Streptococcus_mutans_TCI_75_contig00180_whole_genome_shotgun	1879483	0.368263	92.9577	-1	1723	914.274	0.916741	0	1717
Streptococcus_mutans_TCI_78_contig00189_whole_genome_shotgun	1883089	0.368235	94.3662	-1	1723	911.028	0.914986	0	1715
Streptococcus_mutans_TCI_82_contig00062_whole_genome_shotgun	1941227	0.367071	94.3662	-1	1787	919.012	0.920552	0	1777
Streptococcus_mutans_TCI_85_contig00082_whole_genome_shotgun	1921849	0.367593	94.3662	-1	1764	923.915	0.917866	0	1754
Streptococcus_mutans_TCI_86_contig00282_whole_genome_shotgun	1820007	0.369806	94.3662	-1	1650	913.473	0.90659	1	1643
Streptococcus_mutans_TCI_92_contig00064_whole_genome_shotgun	1941392	0.367092	94.3662	-1	1785	919.837	0.919443	0	1775
Streptococcus_mutans_TCI_96_contig00250_whole_genome_shotgun	1800548	0.370316	94.3662	-1	1646	918.191	0.914166	0	1639
Streptococcus_mutans_TCI_99_contig00247_whole_genome_shotgun	1814786	0.369595	94.3662	-1	1669	907.37	0.919668	0	1662
Streptococcus_mutans_U138_contig1_whole_genome_shotgun_sequence	1991956	0.36715	98.5915	-1	1824	916.288	0.915683	0	1815
Streptococcus_mutans_U2A_contig1_whole_genome_shotgun_sequence	2099425	0.367908	100	1.40845	1904	915.052	0.906915	10	1889
Streptococcus_mutans_U2B_contig1_whole_genome_shotgun_sequence	1960144	0.368766	100	-1	1821	911.939	0.929013	0	1812
Streptococcus_mutans_UA159_FR_chromosome_complete_genome	2031692	0.368271	-1	-1	1850	926.009	0.910571	0	1833
Streptococcus_mutans_UA159_complete_sequence	2032925	0.368287	-1	-1	1853	925.289	0.911495	0	1835
Streptococcus_mutans_W6_contig1_whole_genome_shotgun_sequence	1991361	0.366232	100	-1	1837	917.647	0.922485	0	1827
Streptococcus_mutans_isolate_MGYG_HGUT_00277_whole_genome_shotgun	2020615	0.367373	100	-1	1879	918.524	0.929915	0	1865
Streptococcus_mutans_isolate_Streptococcus_mutans_BgEED33_whole	1980736	0.366886	100	-1	1840	919.2	0.928948	0	1824
Streptococcus_mutans_strain_1001095IJ_161003_G6	2005180	0.36669	100	-1	1832	928.454	0.913634	1	1818
Streptococcus_mutans_strain_1001270H_150608_B10	2017397	0.366416	100	-1	1850	923.466	0.917023	0	1834
Streptococcus_mutans_strain_1001287H_170206_C7	1990200	0.368837	100	-1	1842	911.679	0.925535	1	1822
Streptococcus_mutans_strain_1002_SMUT_104_91446_2158563_whole	2035965	0.367985	100	-1	1868	916.577	0.917501	0	1850
Streptococcus_mutans_strain_1006_SMUT_0_18164_356660_whole_genome	2026153	0.367266	100	-1	1863	916.163	0.919476	0	1845
Streptococcus_mutans_strain_27_3_chromosome_complete_genome	1978522	0.370292	-1	-1	1790	939.228	0.904716	0	1771
Streptococcus_mutans_strain_35_scaffold1_whole_genome_shotgun	1929542	0.367366	100	-1	1773	926.888	0.918871	0	1759
Streptococcus_mutans_strain_AD01_contig_1_whole_genome_shotgun	2066006	0.367548	100	-1	1907	913.299	0.923037	5	1886
Streptococcus_mutans_strain_AM44_1_AM44_1Scaf1_whole_genome	2020615	0.367373	100	-1	1879	918.524	0.929915	0	1865
Streptococcus_mutans_strain_ATCC_55676_Contig_1_whole_genome	2050195	0.366401	100	-1	1882	923.839	0.917961	1	1861
Streptococcus_mutans_strain_D40t1_170626_E1	1995468	0.367037	100	-1	1813	925.971	0.908559	0	1800
Streptococcus_mutans_strain_D53t1_180928_E8	1987784	0.366929	100	-1	1803	931.559	0.90704	0	1787
Streptococcus_mutans_strain_E681_NODE_100_length_227_cov_1236842	2003248	0.368352	100	-1	1827	930.038	0.912019	1	1814
Streptococcus_mutans_strain_FDAARGOS_258	2144124	0.367404	53.5211	-1	1901	948.484	0.886609	1	1828
Streptococcus_mutans_strain_FDAARGOS_685_chromosome	2054143	0.368823	59.1549	-1	1875	922.456	0.912789	0	1836
Streptococcus_mutans_strain_HM_whole_genome_shotgun_sequence	2003112	0.366623	-1	-1	1788	921.027	0.892611	0	1779
Streptococcus_mutans_strain_KCOM_1054_chromosome	2098341	0.36766	9.85915	-1	1935	915.22	0.922157	1	1875
Streptococcus_mutans_strain_LAR01_chromosome_complete_genome	2088369	0.369579	50.7042	-1	1921	920.945	0.919857	3	1883
Streptococcus_mutans_strain_MD_chromosome_complete_genome	2022536	0.369387	29.5775	-1	1804	908.997	0.89195	5	1783
Streptococcus_mutans_strain_NBRC_13955_chromosome_complete_genome	2018796	0.368691	54.9296	-1	1856	914.392	0.91936	0	1839
Streptococcus_mutans_strain_NCH105_chromosome_complete_genome	2028032	0.368497	43.662	-1	1866	924.968	0.920104	12	1841
Streptococcus_mutans_strain_NCTC10449_chromosome_1_complete	2019343	0.368716	54.9296	-1	1856	920.528	0.919111	0	1838
Streptococcus_mutans_strain_NCTC10832_chromosome_1_complete	2005322	0.36918	-1	-1	1823	931.053	0.909081	0	1803
Streptococcus_mutans_strain_NCTC10923_whole_genome_shotgun	2022743	0.370535	30.9859	-1	1837	925.021	0.908173	0	1815
Streptococcus_mutans_strain_NG8_isolate_Dental_Plaque_chromosome	1984441	0.368948	-1	-1	1813	932.039	0.913607	0	1796
Streptococcus_mutans_strain_P1_chromosome_complete_genome	2085371	0.368659	26.7606	-1	1889	925.242	0.905834	0	1867
Streptococcus_mutans_strain_P6_chromosome_complete_genome	2085254	0.368684	23.9437	-1	1895	923.888	0.908762	0	1873
Streptococcus_mutans_strain_PKUSS_10_C101_whole_genome_shotgun	2003657	0.366624	100	-1	1850	917.121	0.923312	0	1838
Streptococcus_mutans_strain_PKUSS_11_C101_whole_genome_shotgun	2004353	0.366034	98.5915	-1	1850	915.926	0.922991	0	1837
Streptococcus_mutans_strain_PKUSS_1_C111_whole_genome_shotgun	1995598	0.365805	98.5915	-1	1848	916.367	0.926038	0	1835
Streptococcus_mutans_strain_PKUSS_2_C103_whole_genome_shotgun	1990377	0.367683	100	-1	1837	912.911	0.922941	0	1821
Streptococcus_mutans_strain_PKUSS_3_C591_whole_genome_shotgun	1980074	0.367449	100	-1	1836	910.283	0.927238	8	1816
Streptococcus_mutans_strain_PKUSS_4_C3301_whole_genome_shotgun	1998996	0.366557	100	-1	1853	915.905	0.926965	0	1841
Streptococcus_mutans_strain_PKUSS_5_C105_whole_genome_shotgun	1984238	0.367013	100	-1	1845	915.369	0.929828	0	1832
Streptococcus_mutans_strain_PKUSS_6_C201_whole_genome_shotgun	2012978	0.36819	100	-1	1834	919.332	0.911088	0	1814
Streptococcus_mutans_strain_PKUSS_7_C143_whole_genome_shotgun	2001751	0.367733	100	-1	1831	921.901	0.914699	0	1816
Streptococcus_mutans_strain_PKUSS_8_C101_whole_genome_shotgun	2024471	0.368734	100	-1	1852	914.159	0.914807	0	1834
Streptococcus_mutans_strain_PKUSS_9_C179_whole_genome_shotgun	2084933	0.367845	100	-1	1880	918.621	0.901708	0	1820
Streptococcus_mutans_strain_S1_chromosome_complete_genome	2080705	0.368585	25.3521	-1	1884	925.495	0.905462	0	1863
Streptococcus_mutans_strain_S4_chromosome_complete_genome	2085365	0.368657	23.9437	-1	1897	925.03	0.909673	0	1875
Streptococcus_mutans_strain_T8_chromosome_complete_genome	1976303	0.370421	-1	-1	1781	928.59	0.901178	0	1756
Streptococcus_mutans_strain_UA140	2001996	0.369067	98.5915	-1	1827	922.92	0.912589	0	1808
Streptococcus_mutans_strain_UA140_chromosome_complete_genome	2050049	0.370417	-1	-1	1833	933.422	0.894125	0	1809
Streptococcus_mutans_strain_UAB_1	1985422	0.368736	98.5915	-1	1791	929.848	0.902075	1	1776
Streptococcus_mutans_strain_UAB_10	2077181	0.368741	98.5915	-1	1889	909.518	0.909406	1	1857
Streptococcus_mutans_strain_UAB_11_NODE_10_length_5215_cov_71265	1961863	0.367039	98.5915	-1	1775	926.135	0.904752	0	1758
Streptococcus_mutans_strain_UAB_12	1964397	0.367423	98.5915	-1	1803	919.313	0.917839	0	1786
Streptococcus_mutans_strain_UAB_13	2031959	0.368906	98.5915	-1	1853	909.515	0.911928	1	1829
Streptococcus_mutans_strain_UAB_14	2073321	0.368149	98.5915	-1	1880	912.761	0.906758	0	1844
Streptococcus_mutans_strain_UAB_15_NODE_11_length_975_cov_125711	1977024	0.367858	98.5915	-1	1804	924.895	0.912483	1	1796
Streptococcus_mutans_strain_UAB_16	2026999	0.366829	98.5915	-1	1757	962.001	0.866799	1	1751
Streptococcus_mutans_strain_UAB_17_NODE_10_length_5269_cov_150291	2011891	0.366933	98.5915	-1	1859	914.821	0.924006	0	1845
Streptococcus_mutans_strain_UAB_18_NODE_10_length_5261_cov_14162	2051174	0.366968	98.5915	-1	1801	960.623	0.878034	2	1787
Streptococcus_mutans_strain_UAB_19_NODE_10_length_5272_cov_229791	2039165	0.367724	98.5915	1.40845	1839	923.765	0.90184	6	1822
Streptococcus_mutans_strain_UAB_20	1981025	0.367916	98.5915	-1	1794	931.142	0.905592	0	1777
Streptococcus_mutans_strain_UAB_21_NODE_11_length_5363_cov_422422	2030630	0.366174	98.5915	-1	1861	915.118	0.916464	0	1843
Streptococcus_mutans_strain_UAB_22_NODE_11_length_5363_cov_206226	2030863	0.366201	98.5915	-1	1854	917.528	0.912912	0	1836
Streptococcus_mutans_strain_UAB_23_NODE_10_length_12848_cov_17505	2044568	0.366817	98.5915	-1	1792	960.986	0.876469	0	1775
Streptococcus_mutans_strain_UAB_24	1967929	0.367674	98.5915	-1	1781	921.714	0.905012	0	1764
Streptococcus_mutans_strain_UAB_25	2035011	0.365628	98.5915	-1	1861	924.608	0.914491	2	1844
Streptococcus_mutans_strain_UAB_26	2009530	0.366034	98.5915	-1	1828	920.299	0.909665	0	1811
Streptococcus_mutans_strain_UAB_27	2014513	0.36906	98.5915	-1	1809	929.03	0.897984	1	1792
Streptococcus_mutans_strain_UAB_28_NODE_11_length_5270_cov_138204	2073407	0.366453	98.5915	-1	1823	960.545	0.879229	10	1804
Streptococcus_mutans_strain_UAB_29_NODE_10_length_5271_cov_132197	2011414	0.368094	98.5915	-1	1812	918.167	0.900859	2	1796
Streptococcus_mutans_strain_UAB_2_NODE_10_length_80628_cov_228519	2012907	0.366496	98.5915	-1	1846	914.311	0.917082	1	1829
Streptococcus_mutans_strain_UAB_30_NODE_11_length_5363_cov_188888	2014838	0.367501	98.5915	1.40845	1825	926.66	0.90578	0	1798
Streptococcus_mutans_strain_UAB_31_NODE_10_length_5371_cov_272447	1990492	0.36711	98.5915	-1	1814	922.316	0.911332	4	1799
Streptococcus_mutans_strain_UAB_32	2041059	0.367789	98.5915	-1	1859	907.594	0.910802	0	1829
Streptococcus_mutans_strain_UAB_33_NODE_10_length_5367_cov_231235	2050803	0.365543	98.5915	-1	1885	911.382	0.919152	0	1866
Streptococcus_mutans_strain_UAB_34_NODE_10_length_1259_cov_418754	1986924	0.367055	98.5915	-1	1826	920.553	0.919008	0	1807
Streptococcus_mutans_strain_UAB_35_NODE_11_length_720_cov_395088	1984708	0.367315	98.5915	-1	1795	930.353	0.904415	0	1777
Streptococcus_mutans_strain_UAB_36_NODE_10_length_5363_cov_258977	2054294	0.36579	98.5915	-1	1853	917.853	0.902013	0	1834
Streptococcus_mutans_strain_UAB_37_NODE_10_length_5267_cov_936728	1981474	0.368382	98.5915	-1	1766	932.055	0.891256	3	1751
Streptococcus_mutans_strain_UAB_39	2004916	0.366843	98.5915	-1	1808	921.055	0.901783	1	1792
Streptococcus_mutans_strain_UAB_3_NODE_10_length_2343_cov_236742	1988846	0.367318	97.1831	-1	1820	921.366	0.915104	0	1802
Streptococcus_mutans_strain_UAB_40_NODE_10_length_720_cov_39143	1992196	0.367688	98.5915	-1	1798	929.338	0.902522	0	1781
Streptococcus_mutans_strain_UAB_4_NODE_10_length_5128_cov_117197	1990785	0.367389	98.5915	-1	1825	919.713	0.916724	1	1807
Streptococcus_mutans_strain_UAB_5_NODE_10_length_64602_cov_195209	2020767	0.365894	98.5915	-1	1824	926.63	0.902628	0	1799
Streptococcus_mutans_strain_UAB_6_NODE_10_length_920_cov_324464	1968640	0.368345	98.5915	-1	1799	920.004	0.913829	0	1785
Streptococcus_mutans_strain_UAB_7_NODE_10_length_85158_cov_31028	1958306	0.367562	98.5915	-1	1788	919.471	0.913034	0	1773
Streptococcus_mutans_strain_UAB_8_NODE_10_length_3608_cov_283927	1981226	0.36789	98.5915	-1	1788	925.794	0.902471	0	1774
Streptococcus_mutans_strain_UAB_9_NODE_10_length_1213_cov_579061	2114820	0.366469	98.5915	-1	1870	963.335	0.884236	1	1848
