# Supplementary material for: mucG, mucH, and mucI Modulate Production of Mutanocyclin and Reutericyclins in Streptococcus mutans B04Sm5
Source: J Bacteriol. 2022 Apr 11;204(5):e00042-22. doi: 10.1128/jb.00042-22 (PMC9112991; doi:10.1128/jb.00042-22)
Supplement: Supplemental file 2 — Table S2. Download jb.00042-22-s0002.xlsx, XLSX file, 0.02 MB [file jb.00042-22-s0002.xlsx]

## Sheet: Unique
Table S2: unique gene clusters associated with muc (two BGCs highlighted in yellow were further explored in the phylogenomics analysis in Figure 1E)
unique_id	gene_cluster_id	gene_callers_id	num_genomes_gene_cluster_has_hits	num_genes_in_gene_cluster	functional_homogeneity_index	geometric_homogeneity_index	combined_homogeneity_index	COG20_CATEGORY_ACC	COG20_CATEGORY	COG20_PATHWAY_ACC	COG20_PATHWAY	KEGG_Class_ACC	KEGG_Class	NCBI_PGAP_ACC	NCBI_PGAP	COG20_FUNCTION_ACC	COG20_FUNCTION	KOfam_ACC	KOfam	KEGG_Module_ACC	KEGG_Module
416142	GC_00001810	1538	79	79	0.99427	0.999967	0.997111	M	Cell wall/membrane/envelope biogenesis					WP_002274549.1	FtsX-like permease family protein	COG4591	ABC-type transport system involved in lipoprotein release, permease component LolC (LolE) (PDB:6F49)	K02004	putative ABC transport system permease protein
426622	GC_00002029	71	28	28	1	1	1					M00848	Pathway modules; Biosynthesis of other secondary metabolites; Biosynthesis of other antibiotics	WP_002274653.1	acyl carrier protein			K02078	acyl carrier protein	M00848	Aurachin biosynthesis, anthranilate => aurachin A
424832	GC_00001973	159	36	36	0.931907	0.745334	0.828243
416530	GC_00001815	410	76	76	0.998367	1	0.999183	V	Defense mechanisms					WP_002264081.1	type II toxin-antitoxin system RelE/ParE family toxin	COG3549	Plasmid maintenance system killer protein (HigB)
417878	GC_00001834	551	67	67	0.878376	0.759677	0.814726
421501	GC_00001895	551	49	49	0.999661	1	0.999831	Q	Secondary metabolites biosynthesis, transport and catabolism					WP_002264142.1	thioesterase	COG3208	Surfactin synthase thioesterase subunit (GrsT) (PDB:6VAP)	K01071	medium-chain acyl-[acyl-carrier-protein] hydrolase [EC:3.1.2.21]
421844	GC_00001902	552	49	49	0.997468	1	0.998732	H	Coenzyme transport and metabolism					WP_002264141.1	4'-phosphopantetheinyl transferase superfamily protein	COG2091	Phosphopantetheinyl transferase (Sfp) (PDB:1QR0)	K06133	4'-phosphopantetheinyl transferase [EC:2.7.8.-]
421746	GC_00001900	553	49	49	0.999048	1	0.999524							WP_002269644.1	ABC transporter permease			K02004	putative ABC transport system permease protein
421893	GC_00001903	554	49	49	0.998769	1	0.999384	M	Cell wall/membrane/envelope biogenesis					WP_002264137.1	ABC transporter ATP-binding protein	COG1136	ABC-type lipoprotein export system, ATPase component (LolD) (PDB:5GKO)
421648	GC_00001898	555	49	49	0.998695	1	0.999347	I	Lipid transport and metabolism	COG0318	Menaquinone biosynthesis			WP_002264135.1	AMP-binding protein	COG0318	O-succinylbenzoic acid-CoA ligase MenE or related acyl-CoA synthetase (AMP-forming) (MenE/FadK) (PDB:5EY9) (PUBMED:25151136;27455459)
421550	GC_00001896	556	49	49	0.999663	1	0.999831							WP_002264134.1	ABC transporter permease
421942	GC_00001904	557	49	49	0.996068	1	0.99803	V	Defense mechanisms					WP_002278315.1	ABC transporter permease	COG0842	ABC-type multidrug transport system, permease component (YadH)
421991	GC_00001905	558	49	49	0.997303	0.993486	0.995391	V	Defense mechanisms					WP_002264131.1	ABC transporter ATP-binding protein	COG1131	ABC-type multidrug transport system, ATPase component (CcmA) (PDB:5DO7)	K01990	ABC-2 type transport system ATP-binding protein
421599	GC_00001897	559	49	49	0.999828	1	0.999914							WP_002269643.1	macrolide transporter
421697	GC_00001899	560	49	49	0.998461	1	0.99923	H	Coenzyme transport and metabolism	COG2226	Biotin biosynthesis			WP_002277529.1	class I SAM-dependent methyltransferase	COG2226	Ubiquinone/menaquinone biosynthesis C-methylase UbiE/MenG (UbiE) (PDB:4OBW)
422329	GC_00001912	561	47	47	0.997794	1	0.998896	Q|Q	Secondary metabolites biosynthesis, transport and catabolism|Secondary metabolites biosynthesis, transport and catabolism	COG1020|COG3320	Lysine biosynthesis			WP_002277530.1	non-ribosomal peptide synthetase	COG1020|COG3320	EntF, seryl-AMP synthase component of non-ribosomal peptide synthetase (EntF) (PDB:5ES5)|Thioester reductase domain of alpha aminoadipate reductase Lys2 and NRPSs (Lys2b) (PDB:5MSP)
422040	GC_00001906	562	49	49	0.998729	1	0.999364	I|Q	Lipid transport and metabolism|Secondary metabolites biosynthesis, transport and catabolism	COG0236|COG3321	Fatty acid biosynthesis			WP_002264127.1	type I polyketide synthase	COG0236|COG3321	Acyl carrier protein (AcpP) (PDB:1ACP)|Acyl transferase domain in polyketide synthase (PKS) enzymes (PksD) (PDB:6IYO)
422234	GC_00001910	563	48	48	0.998993	0.998765	0.998879	I|I|C|R|Q|Q	Lipid transport and metabolism|Lipid transport and metabolism|Energy production and conversion|General function prediction only|Secondary metabolites biosynthesis, transport and catabolism|Secondary metabolites biosynthesis, transport and catabolism	COG0236|COG0318|COG0604|COG1020|COG3321	Fatty acid biosynthesis|Menaquinone biosynthesis			WP_002278316.1	hybrid non-ribosomal peptide synthetase/type I polyketide synthase	COG0236|COG0318|COG0604|COG1020|COG3321	Acyl carrier protein (AcpP) (PDB:1ACP)|O-succinylbenzoic acid-CoA ligase MenE or related acyl-CoA synthetase (AMP-forming) (MenE/FadK) (PDB:5EY9) (PUBMED:25151136;27455459)|NADPH:quinone reductase or related Zn-dependent oxidoreductase (Qor) (PDB:2VCY)|EntF, seryl-AMP synthase component of non-ribosomal peptide synthetase (EntF) (PDB:5ES5)|Acyl transferase domain in polyketide synthase (PKS) enzy…
417945	GC_00001835	564	67	67	0.934003	1	0.965875	K	Transcription					WP_002264125.1	helix-turn-helix domain-containing protein	COG1396	Transcriptional regulator, contains XRE-family HTH domain (HipB) (PDB:1ADR)	K20342	HTH-type transcriptional regulator, regulator for ComX
430378	GC_00002205	1075	17	17	0.999077	1	0.999538	M	Cell wall/membrane/envelope biogenesis					WP_002278474.1	CHAP domain-containing protein	COG3942	Surface antigen (PDB:1QWY)
421143	GC_00001888	1417	52	52	0.997893	0.985317	0.991565	X	Mobilome: prophages, transposons							COG3666	Transposase, IS1182 family
421400	GC_00001893	1538	51	51	0.998782	1	0.999391	V	Defense mechanisms					WP_002268663.1	ATP-binding cassette domain-containing protein	COG2274	ABC-type bacteriocin/lantibiotic exporters, contain an N-terminal double-glycine peptidase domain (SunT) (PDB:3K8U)
421247	GC_00001890	1539	51	51	1	0.995774	0.997882							WP_002268661.1	type A2 lantipeptide
416830	GC_00001819	50	74	74	0.959174	0.952694	0.955923							WP_002283037.1	abortive infection family protein
425791	GC_00002001	398	31	31	1	1	1							WP_002268322.1	ComC/BlpC family leader-containing pheromone/bacteriocin
427687	GC_00002069	408	24	24	0.982261	1	0.991051	C	Energy production and conversion					WP_002268616.1	methyltransferase domain-containing protein	COG4106	Trans-aconitate methyltransferase (Tam) (PDB:2P35)	K15256	tRNA (cmo5U34)-methyltransferase [EC:2.1.1.-]
415243	GC_00001799	916	42	86	0.850048	0.943538	0.894356							WP_002269377.1	type A2 lantipeptide
422699	GC_00001920	1052	45	45	0.965382	0.880856	0.921184											K18918	RHH-type transcriptional regulator, rel operon repressor / antitoxin RelB
422965	GC_00001926	1056	44	44	0.999009	1	0.999504	L	Replication, recombination and repair					WP_002277602.1	ATP-binding protein	COG1112	Superfamily I DNA and/or RNA helicase (DNA2) (PDB:2GJK)
425396	GC_00001989	1331	33	34	0.997102	0.978755	0.987843							WP_002303276.1	DUF4238 domain-containing protein
424456	GC_00001963	1425	38	38	0.997951	1	0.998974	V	Defense mechanisms					WP_002303301.1	type 2 lantipeptide synthetase LanM	COG4403	Lantibiotic modifying enzyme (LcnDR2) (PDB:5DZT)	K20484	lantibiotic biosynthesis protein
428434	GC_00002102	1441	22	22	0.996897	0.979337	0.988039							WP_002292476.1	DUF4238 domain-containing protein
420766	GC_00001881	1694	55	55	0.990825	0.962592	0.976504	H|R	Coenzyme transport and metabolism|General function prediction only	COG1335	Pyrimidine degradation			WP_002278081.1	cysteine hydrolase	COG1335	Nicotinamidase-related amidase (PncA) (PDB:1ILW)
422789	GC_00001922	1704	44	44	0.998089	1	0.999044	O	Posttranslational modification, protein turnover, chaperones					WP_002264188.1	CPBP family intramembrane metalloprotease	COG1266	Membrane protease YdiL, CAAX protease family (YdiL)	K07052	uncharacterized protein
421037	GC_00001886	1719	53	53	0.981897	1	0.990866	S	Function unknown					WP_002272235.1	virulence RhuM family protein	COG3943	Uncharacterized protein RhuM, Salmonella virulence factor (RhuM)
421090	GC_00001887	1720	53	53	0.992602	0.998489	0.995537	V	Defense mechanisms					WP_002272236.1	N-6 DNA methylase	COG0286	Type I restriction-modification system, DNA methylase subunit (HsdM) (PDB:2AR0) (PUBMED:26872910)	K03427	type I restriction enzyme M protein [EC:2.1.1.72]
422423	GC_00001914	1746	39	47	0.902951	0.877766	0.89018	D	Cell cycle control, cell division, chromosome partitioning							COG1674	DNA segregation ATPase FtsK/SpoIIIE or related protein (FtsK) (PDB:2IUT)
422376	GC_00001913	1759	47	47	0.982409	0.988566	0.985478	L	Replication, recombination and repair					WP_002287221.1	master DNA invertase Mpi family serine-type recombinase	COG1961	Site-specific DNA recombinase SpoIVCA/DNA invertase PinE (SpoIVCA) (PDB:1GDT)	K14060	putative DNA-invertase from lambdoid prophage Rac
422186	GC_00001909	1760	48	48	0.990472	1	0.995213	K|L	Transcription|Replication, recombination and repair					WP_002303365.1	Superfamily II DNA/RNA helicase	COG1061	Superfamily II DNA or RNA helicase (SSL2) (PDB:6JDE)
425728	GC_00001999	596	32	32	0.997344	0.997174	0.997259							WP_002262190.1	SIR2 family protein
425915	GC_00002005	597	31	31	0.993738	1	0.996859
423590	GC_00001941	101	40	40	0.997496	1	0.998746							WP_002266105.1	AvrD family macrolide biosynthetic protein
424904	GC_00001975	1058	36	36	0.997681	0.967103	0.982154							WP_002261957.1	FRG domain-containing protein
427639	GC_00002067	1118	24	24	0.989803	1	0.994875
