# Supplementary material for: mucG, mucH, and mucI Modulate Production of Mutanocyclin and Reutericyclins in Streptococcus mutans B04Sm5
Source: J Bacteriol. 2022 Apr 11;204(5):e00042-22. doi: 10.1128/jb.00042-22 (PMC9112991; doi:10.1128/jb.00042-22)
Supplement: Supplemental file 3 — Table S3. Download jb.00042-22-s0003.xlsx, XLSX file, 0.04 MB [file jb.00042-22-s0003.xlsx]

## Sheet: Sheet1
Table S3: BGCs of interest in B04Sm5 and UA159
unique_id	gene_cluster_id	genome_name	gene_callers_id	num_genomes_gene_cluster_has_hits	num_genes_in_gene_cluster	max_num_paralogs	SCG	functional_homogeneity_index	geometric_homogeneity_index	combined_homogeneity_index	COG20_CATEGORY_ACC	COG20_CATEGORY	COG20_PATHWAY_ACC	COG20_PATHWAY	KEGG_Class_ACC	KEGG_Class	NCBI_PGAP_ACC	NCBI_PGAP	COG20_FUNCTION_ACC	COG20_FUNCTION	KOfam_ACC	KOfam	KEGG_Module_ACC	KEGG_Module	aa_sequence
muc
425050	GC_00001979	Streptococcus_mutans_B04Sm5_chromosome_complete_genome	1685	35	35	1	0	1	1	1	G	Carbohydrate transport and metabolism					WP_002277502.1	DHA2 family efflux MFS transporter permease subunit	COG2814	Predicted arabinose efflux permease AraJ, MFS family (AraJ) (PDB:4LDS)					MSNTRKTVGFIGLILAMFMGALDATIVNIAIPDIMDDLHTGLTDTSWVATIYVLAMSVFIITVSKLADIYGRKLVMLIGVVLFGGFSFACMTANSLLPLIIYRFFQGLGGAILTPIVLPMGIELFGKEKTSRITAVMGAFGALAAAGGPVIGGVIINWTSYRWIFGINIPIAILAFLLILIGTKESYDKTISKSIDWLGMIFLTITLGGLVFGLLEGREYGWSSQMIVSSFVSSLIGLILLIFTERKVKSPIIELTLFKEKTFTASSIVYMIFGFAIIVPSFVVNYFLQNVRNYSALHSAYLIVPASLAIAVSMPLATKMYQKISAKLLIGIGIVVTAGGLFMLGLVEYDTPKSIIICCNIIIGLGLGFMAMSLTSSVKYLPVTKTGIGSGIVNASRYI…
425190	GC_00001983	Streptococcus_mutans_B04Sm5_chromosome_complete_genome	1686	35	35	1	0	0.999222	1	0.999611	K	Transcription					WP_002277501.1	TetR/AcrR family transcriptional regulator	COG1309	DNA-binding protein, AcrR family, includes nucleoid occlusion protein SlmA (AcrR) (PDB:2QOP)					MSKTRQTHSIDHLKEALIDLLLEKEYHKITVGNITKKARVSRGTFYQHFLDKDDLAYTIGEETLQRFWNILAQRNLDKREKVIEALEHIQLDFKHFKAISQASHVHFSKKVQDLIKNIINNNPALKKRIKEHTRVDNDIIIQVFCASFETIISTWIKNSLKESPSEVADTIMKIEDIFWK
425330	GC_00001987	Streptococcus_mutans_B04Sm5_chromosome_complete_genome	1687	35	35	1	0	0.993791	0.970804	0.982163	K	Transcription					WP_002283497.1	TetR/AcrR family transcriptional regulator	COG1309	DNA-binding protein, AcrR family, includes nucleoid occlusion protein SlmA (AcrR) (PDB:2QOP)					MTSRVYASKKVIADTFFKKLEKDNFNAITISEIVGEANLSRSTFYRYFKNKYSIVQFFIEDLLDVYLLAVDEREIEDFTSLLVIYFEFWKKNKYYLELFKRHNLLDFALDIERKKFLKVLPYSDLPWHHNSSENELFADLIVIGGVWNISLYWLENDFQLEPADLAEEIVKSLSSYKIFI------
5002	GC_00000014	Streptococcus_mutans_B04Sm5_chromosome_complete_genome	1688	244	279	2	0	0.908918	0.990077	0.947763							WP_002277499.1	HXXEE domain-containing protein							MNLLSNYFMLPILFILHDFEEMIFVPLWKNSKKVQSLNKTAKFFGRVNNGPAFSIGVLEEFVILLIISAICQATHNTELYLGFCIAYAYHFLIHFRMCIQYKGYVPGIYTVILQIPIMVIIILHYWKVDIFF---IFYLIPIMLLSYINLYIMHKIMPSLQHWLLNLFKG
425295	GC_00001986	Streptococcus_mutans_B04Sm5_chromosome_complete_genome	1689	35	35	1	0	0.998833	1	0.999416	I|Q|Q	Lipid transport and metabolism|Secondary metabolites biosynthesis, transport and catabolism|Secondary metabolites biosynthesis, transport and catabolism	COG0236|COG3319|COG3321	Fatty acid biosynthesis			WP_002283498.1	polyketide synthase	COG0236|COG3319|COG3321	Acyl carrier protein (AcpP) (PDB:1ACP)|Thioesterase domain of type I polyketide synthase or non-ribosomal peptide synthetase (EntF2) (PDB:5JA1)|Acyl transferase domain in polyketide synthase (PKS) enzymes (PksD) (PDB:6IYO)					MKKYAIIGMAGRFPDANTPTQFFDNLLNGKSSFRKLSNKEVEESPYSQDEHFIPVTSTIDNVYDFDIDLFKMTAAEARLTDPQQRIFLKCCYEALEDASQVNSKDRIGVFASSAQSSYLISNIFRSKGLNIRFDYSTYIGNETDFNATRVSYKLNLTGPSMSVQSGCSSALVALNEACRNMDSDTCDLALVGGISITFPLASGYSYKEGTTFSRSGQLRAFDKDADGMIKGDGCGVVVIKPYDRALLDNDNIYAVISGIGISNDGNSKVGYTAPSIRGERAAIKDAIASSKVDPECIDYIEAHGTGTKIGDPIEVRALSQAYHFQKPHKIGSVKSNIGHLDTASGIVGLIKGALILKNSIVPKSIGFTSENPQANLESSHLFVDPQNNTELPKDKKNYV…
425225	GC_00001984	Streptococcus_mutans_B04Sm5_chromosome_complete_genome	1690	35	35	1	0	0.999198	1	0.999599	I|I|Q|Q	Lipid transport and metabolism|Lipid transport and metabolism|Secondary metabolites biosynthesis, transport and catabolism|Secondary metabolites biosynthesis, transport and catabolism	COG0236|COG0318|COG1020|COG3319	Fatty acid biosynthesis|Menaquinone biosynthesis			WP_002308266.1	non-ribosomal peptide synthetase	COG0236|COG0318|COG1020|COG3319	Acyl carrier protein (AcpP) (PDB:1ACP)|O-succinylbenzoic acid-CoA ligase MenE or related acyl-CoA synthetase (AMP-forming) (MenE/FadK) (PDB:5EY9) (PUBMED:25151136;27455459)|EntF, seryl-AMP synthase component of non-ribosomal peptide synthetase (EntF) (PDB:5ES5)|Thioesterase domain of type I polyketide synthase or non-ribosomal peptide synthetase (EntF2) (PDB:5JA1)					MNKELSSLQQSIILNQQLQPDNASYNLPYLWKLTGQVKVNKLYASLMNTFNNHAVYHSFLKDGELVYDSNTKFRPKIIEMTYPTDEEFEIAVMEQAKIYANTPFNNSVWPLQQAIIFINTRDFSEEYFLFINVSHLICDIYSAYEIINEISDRYNNKVTTLLEEKKPLSVNKISEKREQRAKDYFSSRLPLISSLEQPSLTIEHTSNRRNIDITVSRNVVTKLMNLSKKTEFEVLLTAYTILLSSITSQQIVTIGIPLANRHPEERHSHGCFVNNLPLIINVGESEQLHDLLQDVSFNLHNLLRFQSFDLQSHLKELVDSRENYKFMNNSVTLYKYEVNFDFDHIACENIIVEQTSPMFPLAMEFENSNDKVIVHIQTSGQYSPYFIGRYFKDILLSMD…
425085	GC_00001980	Streptococcus_mutans_B04Sm5_chromosome_complete_genome	1691	35	35	1	0	1	1	1	R	General function prediction only							COG1545	Uncharacterized OB-fold protein, contains Zn-ribbon domain (PDB:3IRB)	K22840	2-acetylphloroglucinol acetyltransferase [EC:2.3.1.272]			MFSNEQISNPTIESSLKDWREQGGLTRLEGSKCPHCDELFYPRRFVCPYCFCRSLKTYKFSGMGKIKNIEINSISQVAVIGYREISPRYLSVIELAEGVDVLGEIIECSEIESIHSLIGREVMSVVRKQSRSGNTSWKYGYKFKLKEG
425120	GC_00001981	Streptococcus_mutans_B04Sm5_chromosome_complete_genome	1692	35	35	1	0	0.999766	1	0.999883	I	Lipid transport and metabolism	COG0183	Fatty acid biosynthesis			WP_002277495.1	thiolase family protein	COG0183	Acetyl-CoA acetyltransferase (PaaJ) (PDB:1AFW)	K22839	2-acetylphloroglucinol acetyltransferase [EC:2.3.1.272]			MGIKIQVSGVGCTNAPGLPHINKSFKELLVEAAYKALDDAFLSPHLIDGASFSYAGEGEIGHGGIVPTLVDALGLAPLEGYINIGNCASSHMALLQGCEMIESGRYRHVLVAGFDKMTDILPFENYMLMSTDSLYDYNLGFSHIDAFLLQQEYISKYGIQPIKLKEALLKFSTLMKKYGAVNKVSSNFGKELPTPKELENQPFFGNAMSAGEGASAVILSAMETNNKNSSQEKVIIAGRGYTNTSHYIPHRYKEKLLHHKNKDSNDEVGMFNGIPLELSINQAYSEAKISSKDLNILELYDQGLNSFISMEAAGICPKGEAIEYICNGGGTIDSSVAINTDGGNIARGHAGGGASLYQIIEIVKQLQGRASGMQIKKRQYGLSTVIGGAYATAAAIVLK…
425155	GC_00001982	Streptococcus_mutans_B04Sm5_chromosome_complete_genome	1693	35	35	1	0	0.999753	1	0.999877	R|I	General function prediction only|Lipid transport and metabolism	COG1545|COG3425	Isoprenoid biosynthesis					COG1545|COG3425	Uncharacterized OB-fold protein, contains Zn-ribbon domain (PDB:3IRB)|3-hydroxy-3-methylglutaryl CoA synthase (PksG) (PDB:1TVZ)	K22838	2-acetylphloroglucinol acetyltransferase [EC:2.3.1.272]			MGNKQIGIKSYGVSIPYFRLPVEETIKVWNNNNVDYIKNKIGVKRRTVVSSDEDTLTLAMEAGQEAVLHFKEDVAKIDSVLLGSCTTPDIFKSNANQLMSFLLNKNDYFGCDIRASENSGAASLVLGYSLVSSGLSNTSLIFSADTLSKNIFPSELREPYIGSGAASIILGKGEDILAEIIGIGNSNASFPEQGRTEDNRYLRVLANLNYSVVKEGRIKRSLESINNALENASLKAEDIKYFVFQDGTEQTYKEFSHFFHFDNVINQDIFKNLGYIGSASPIISMLAALESAEVGDIILMCGYGHSSGSTTVIFRVTEEITFKNKIIDKLKNYKDINYSEAMKHEFKYSQPEISLGTFI
nlmAB / mutacin IV
405176	GC_00001704	Streptococcus_mutans_UA159_complete_sequence	119	136	136	1	0	0.976778	0.985728	0.981233							WP_002263727.1	Blp family class II bacteriocin							MDTQAFEQFDVMDSQTLSTVEGGKVSGGEAVAAIGICATASAAIGGLAGATLVTPYCVGTWGLIRSH
406245	GC_00001712	Streptococcus_mutans_UA159_complete_sequence	120	121	131	2	0	0.919764	0.943666	0.931562							WP_002263728.1	Blp family class II bacteriocin							MELNVNNYKSLTNDELSEVFGGDKQAADTFLSAVGGAASGFTYCASNGVWH-PYILAGCAGVGAVGSVVFPH---
nlmTE
144265	GC_00000579	Streptococcus_mutans_UA159_complete_sequence	238	244	245	2	0	0.993896	0.999988	0.996933	G	Carbohydrate transport and metabolism	COG0021	Pentose phosphate pathway	M00004|M00007|M00165|M00167|M00611|M00612	Pathway modules; Carbohydrate metabolism; Central carbohydrate metabolism|Pathway modules; Carbohydrate metabolism; Central carbohydrate metabolism|Pathway modules; Energy metabolism; Carbon fixation|Pathway modules; Energy metabolism; Carbon fixation|Signature modules; Module set; Metabolic capacity|Signature modules; Module set; Metabolic capacity	WP_002263527.1	transketolase (tkt)	COG0021	Transketolase (TktA) (PDB:1AY0)	K00615	transketolase [EC:2.2.1.1]	M00004|M00007|M00165|M00167|M00611|M00612	Pentose phosphate pathway (Pentose phosphate cycle)|Pentose phosphate pathway, non-oxidative phase, fructose 6P => ribose 5P|Reductive pentose phosphate cycle (Calvin cycle)|Reductive pentose phosphate cycle, glyceraldehyde-3P => ribulose-5P|Oxygenic photosynthesis in plants and cyanobacteria|Anoxygenic photosynthesis in purple bacteria	MSDLSVNAIRFLGVDAIEKSKSGHPGVVMGAAPMAYSLYTKHLRVNPSQPNWINRDRFVLSAGHGSMLLYALLHLSGFEDISIDEIKNFRQWGSKTPGHPEYGHTVGVDVTTGPLGQGISMAVGLAQAERFLAAKYNREGYPIFDHYTYVIAGDGDFMEGVSGEASSYAAKQNLDKLIVLYDSNDICLDGETNDAFTESVRARYDAYGWHTILVEDGNNIEAIGLAIEEAKAAGKPSLIEIKTVIGYGAPTKGGTNAVHGAPLGAEEAAATRKALNWGYAPFEVPQEVYDDFKENVADRGEAAYDAWSNLVGEYRQAYPKEAREVDAIIDGKDPVEIKEADFPVYENGFSQATRNSSQDAINAAADVLPNFLGGSADLAHSNMTYIKADGLQDADHPLN…
nlmD / mutacin VI
353012	GC_00001440	Streptococcus_mutans_UA159_complete_sequence	359	229	232	2	0	0.971117	0.922901	0.946395							WP_002275977.1	Blp family class II bacteriocin							MNTQAFEQFNVMDNEALSTVEGGGMIRCALGTAGSAGLGFVGGMGAGTV-TLPVVGTVSGAALGGWSGAAVGAATFC
hmcM
38941	GC_00000150	Streptococcus_mutans_UA159_complete_sequence	809	243	247	2	0	0.997721	1	0.998859	I	Lipid transport and metabolism	COG3425	Isoprenoid biosynthesis	M00088|M00095|M00849	Pathway modules; Lipid metabolism; Lipid metabolism|Pathway modules; Biosynthesis of terpenoids and polyketides; Terpenoid backbone biosynthesis|Pathway modules; Biosynthesis of terpenoids and polyketides; Terpenoid backbone biosynthesis	WP_002266471.1	hydroxymethylglutaryl-CoA synthase	COG3425	3-hydroxy-3-methylglutaryl CoA synthase (PksG) (PDB:1TVZ)	K01641	hydroxymethylglutaryl-CoA synthase [EC:2.3.3.10]	M00088|M00095|M00849	Ketone body biosynthesis, acetyl-CoA => acetoacetate/3-hydroxybutyrate/acetone|C5 isoprenoid biosynthesis, mevalonate pathway|C5 isoprenoid biosynthesis, mevalonate pathway, archaea	MRIGIDKIGFTSSQYVLNMKDLAEARGEDPQKFSKGLLLNALSIAPITDDVVTLAAGSANEILTAEDKEKIDMVILATESSVDQSKAGAVYVHSLLGIQPFARSFEMKEACYSATAALNYAKLHVEKHPDTRVLVLASDIAKYGIGTPGESTQGAGSIAMLVKKDPRILILHDETLAQTRDIMDFWRPNYTTTPYVNGMYSTKQYLDMLKTTWAEYQKRFDVSLTDFAAFCFHLPFPKLALKGFNKIMDKQVPSDLQEKLKVNFEASILYSKQIGNIYTGSLFLGLLSLLENSQNLVAGDKIALFSYGSGAVAEIFTGTLVKGFKEQLQTNRLDKLKRRTPLSVENYEKIFFEEAQLDDKGNASFKEYQTGPFALKEILEHQRIYGKVNES
mutanobactin BGC
412288	GC_00001766	Streptococcus_mutans_UA159_complete_sequence	1150	95	95	1	0	0.99957	1	0.999785	H	Coenzyme transport and metabolism					WP_002267537.1	mutanobactin A biosynthesis phosphopantetheinyl transferase MubP (mubP)	COG2091	Phosphopantetheinyl transferase (Sfp) (PDB:1QR0)	K06133	4'-phosphopantetheinyl transferase [EC:2.7.8.-]			MNILMINSKRLMKYDLFSRLLTLIEERYQKKILRYHFWEDRQRSLLGHLLSRYAIMQQFHLNNDKIKLVENPYGKPHIKGYRAIHYNISHSGDWVVCAISQSVIGIDIQKFEGMKFGIVEHCFSKDERKYLFSLGKAQQLISFYDMWTLKEAYIKAIGKGLFQQLSEFSVLKDGKDFRLFTKEPLNKKFFFKKYSIEKGYSLSVCSQENNFCAKLEELFIDDLIKRFNLY
412002	GC_00001763	Streptococcus_mutans_UA159_complete_sequence	1151	96	96	1	0	0.995436	1	0.997713	R	General function prediction only			M00083	Pathway modules; Lipid metabolism; Fatty acid metabolism	WP_002273737.1	mutanobactin A biosynthesis reductase MubJ (mubJ)	COG2070	NAD(P)H-dependent flavin oxidoreductase YrpB, nitropropane dioxygenase family (YrpB)	K02371	enoyl-[acyl-carrier protein] reductase II [EC:1.3.1.9]	M00083	Fatty acid biosynthesis, elongation	MRNKQTLESILKINYPILQGAMANISDSSLVSAVSEAGGLGILASGNMKPEEVREEIRKTKSKTSYPFGVNIIISNKFCDQIIDVLHEEKVDIVITGNGDPGKFFPKFNAWNMKVIPVVSSYMMAKRMEKLGAIAVIAEGMEAGGHIGSITTMCLLPNITKDISIPVIAAGGIASGYSMMAAFNLGAQGVQIGTRFLLAKECNIHTNYKKRVIDSNDFDSVVIKNMINKPIRSLRNKLTNLIGRLELEYLKNRSTSIEDIDLKTINALSNAVKNGDVQNGLVMAGQISAVLTKEETCKEIMCSILNEWNSCTEKTYSKYDLPQVGNT
412478	GC_00001768	Streptococcus_mutans_UA159_complete_sequence	1152	95	95	1	0	0.984727	1	0.992305	I	Lipid transport and metabolism	COG0331	Fatty acid biosynthesis			WP_002273736.1	mutanobactin A biosynthesis transacylase MubI (mubI)	COG0331	Malonyl CoA-acyl carrier protein transacylase (FabD) (PDB:1YXC)					MKTVYLLNGQGSQYYHMGKSFYKKNLFFRNTLNNLNNKVKELFNISVLENIMDDSKKINTPFEDLTLSNLGIFFIQYGLFKVLEKEGILPDILVGVSFGECSCAIISKKISLEDGLKTIVTQSEFLKNATNSGYLININKDPEQSILKISNAEFAGKFSPGNYLVFIEKFEKAQEIVDYASFVNKTAVILPVKIPFHSRLIDDLNKEYLKIVKQNCIQYSSSEYEIYSSGRLKTDNNFSDQSFWDMIREPINFEEVISILERNSCRYIELGATNTLANSVRDIISDVSTSEVYELMGVFINTQRVIKNLSKE
411714	GC_00001760	Streptococcus_mutans_UA159_complete_sequence	1153	96	96	1	0	0.99905	1	0.999525	H|R	Coenzyme transport and metabolism|General function prediction only	COG0596	Menaquinone biosynthesis			WP_002267534.1	mutanobactin A biosynthesis alpha/beta hydrolase MubM (mubM)	COG0596	2-succinyl-6-hydroxy-2,4-cyclohexadiene-1-carboxylate synthase MenH and related esterases, alpha/beta hydrolase fold (MenH) (PDB:4MYS)					MITSKDNLTLIFVHACGVGNWMWYKQKDYFSNFSCMFIELPEHGDNYNIQPFSVKSAIKMIDKTVRSASGEVVLIGHEMGARLILNYLAEYTNDKVKKIVLSSTMIKTVKEGLFHKILPAKIIEKEFEKKNKNLQNIDFIKKTLDYYGVEEEYKDYYLNDMKRYKPRQLIKIIQEGLLKKLPLNLFIDNDIPALILVGEKETNANRLSAKLLSEYFSNSELIIVDNSTDNHIRTNSMVFNDRVKNFILT
411906	GC_00001762	Streptococcus_mutans_UA159_complete_sequence	1154	96	96	1	0	0.999654	0.981928	0.990712	G	Carbohydrate transport and metabolism					WP_002267533.1	mutanobactin A system MFS transporter MubZ (mubZ)	COG2814	Predicted arabinose efflux permease AraJ, MFS family (AraJ) (PDB:4LDS)	K08217	MFS transporter, DHA3 family, macrolide efflux protein			VKKNNYYKLVSAKFLSIIGTYMQSTAFSLYIIDTLHDSLIFATILMSALLPKIILGPLGGVFVDWFDRKKFLVVIDLISGVLLLISALVYGNNLSLPIIYFICISLGIMNSVDEPLVVALIPSLVEKEKLVTANSINMFSTALGNIIGPILGAVVYSSFGIDTILYINASSFIIGAILEFMINIENKKKISQSKTIFNFLEDFKAGLIYIVRNRIILVIVVSIFFQNFFFNGATTVGVPFLAKQILKVSNAEFAILETTLIVGSIFGLLVASNLIKDKPLASLFPKLLFVISVCFLMIGLICIFLLKKQLMAYVFIAIIYICLGMLSMNVNVLFQTEMQKIVDESMFGRVSSLILSLIMSSIPLGQLVYGYLFKVVSPSIPFLVTFIAICCVSTLFSLS…
413321	GC_00001777	Streptococcus_mutans_UA159_complete_sequence	1155	93	93	1	0	0.999554	1	0.999777	Q|Q	Secondary metabolites biosynthesis, transport and catabolism|Secondary metabolites biosynthesis, transport and catabolism	COG1020|COG3320	Lysine biosynthesis			WP_011074615.1	non-ribosomal peptide synthetase	COG1020|COG3320	EntF, seryl-AMP synthase component of non-ribosomal peptide synthetase (EntF) (PDB:5ES5)|Thioester reductase domain of alpha aminoadipate reductase Lys2 and NRPSs (Lys2b) (PDB:5MSP)					MIWDKVLDHKIDSTQTNFFSEGGNSLIATLVISEIKNTYHVDVSFEDLLKNDSIEKLANFIVNQLWLSKQVINNKTLEKESKSIDTLEEESGPVDSLKASPQQSRMVLNQLFNPSSTAFNIPVIFQLTDQFDKNEFEDCLKEIIKKHQTLNINFSINEDGIFQKVQNQIIDVREIKIAAFDETLSSIISPFEIGKDSLIRLIYADAPSEKYLILDFHHSIIDGYSIVLLHNELFKKLSDEKIYFENVDYFDYCIWMEKYIHSPSYKKQEKFWLKIFENYQLIQHLKQKSNSTFEGDSIEFSFSKDLNKKIRETTKEWGISIYSFLLSMYAQLIHKEHNLYDFIIGTPVSGRTNPRFIKTIGMFINTLPIRVKINDSENYEQYSQRMNSNIRKMLENQDY…
413227	GC_00001776	Streptococcus_mutans_UA159_complete_sequence	1156	93	93	1	0	0.9997	1	0.99985	I|Q	Lipid transport and metabolism|Secondary metabolites biosynthesis, transport and catabolism	COG0236|COG1020	Fatty acid biosynthesis			WP_002352315.1	non-ribosomal peptide synthetase	COG0236|COG1020	Acyl carrier protein (AcpP) (PDB:1ACP)|EntF, seryl-AMP synthase component of non-ribosomal peptide synthetase (EntF) (PDB:5ES5)					MEQQKKFKNNQFDYDNYLTIINEFEKQVERFPDKIAIIHNDTRITYKELNILANKVGNILISSGVDNGDKVAIDMKRGISYIAAILGILKIGAIYVPLDFDFPQSRKEYILNDCRSKIIITESDIEYKNYKKVNWNQIIEGSSSKDLVTDHYVKESLDEIVYIMYTSGTTGFPKGVQVGGRGIIRLIKDNKSLTMKNTEVMLHGSSLAFDASTLEIYAALLNGACLSIIDKEDLIDSQTLKEKLKNDHVNRAFFTTPLFNSLCEQDPSVFNELEQVIIGGDRASNKHLKIVMKNSKKTQFYNGYGPTENTVFTTMHNIQYSELEGDIPIGKAINDTGILIVNENFEEVKKGEVGELVVTGGGLAIGYLNQKDASQGSFISLPNLGIKRAYKTGDYVREN…
412668	GC_00001770	Streptococcus_mutans_UA159_complete_sequence	1157	94	94	1	0	0.999555	1	0.999777	Q	Secondary metabolites biosynthesis, transport and catabolism			M00725	Signature modules; Gene set; Drug resistance	WP_002267530.1	mutanobactin A non-ribosomal peptide synthetase MubB (mubB)	COG1020	EntF, seryl-AMP synthase component of non-ribosomal peptide synthetase (EntF) (PDB:5ES5)	K03367	D-alanine--poly(phosphoribitol) ligase subunit 1 [EC:6.1.1.13]	M00725	Cationic antimicrobial peptide (CAMP) resistance, dltABCD operon	MNTPNHLITDVSTDLVKISRDIYGENVETVTCKSINLDEDLMQEIKNMTKGSKPAEAVLFFTILQLLTWKFSSKTNFTLPFPYKVFDFNSDDILLYINCQIEEEKTMKEFLNETKYRILEAYKKSLSVKSVVQNELDLPISFDLQEESMLKRDQVSLHLEELYFIYNSQSEGTVQIYFSPQSYSERLIESLLNTIKSIYNTIVQNVEIKIQDILIETVQNKVLEVVETSSLYTLLNQQFIENKEKIGLVDSDKQLTYHDIEKVSSNLADMLISKGVKEGDRVAVYATRSVDAVIMILGIYIAGATYIPLDIEAPTKRNQQILEDARPSIIITDEKNHLFGEESSLKHMIYSQKNFEKIEFELPKKRRRDVNSLLYVIYTSGTTGKPKGVLFRDKAMENL…
413135	GC_00001775	Streptococcus_mutans_UA159_complete_sequence	1158	93	93	1	0	0.999608	1	0.999804	Q|I|Q|R	Secondary metabolites biosynthesis, transport and catabolism|Lipid transport and metabolism|Secondary metabolites biosynthesis, transport and catabolism|General function prediction only					WP_002267529.1	non-ribosomal peptide synthetase	COG1020|COG3433|COG4908	EntF, seryl-AMP synthase component of non-ribosomal peptide synthetase (EntF) (PDB:5ES5)|Acyl carrier protein/domain (AcpA) (PDB:2FQ1) (PUBMED:8759840;20663952)|Uncharacterized conserved protein, contains a NRPS condensation (elongation) domain					MEILFEQNETRNIEKITKKDPLLTQILFSSLIKMITFKRYGEIGFDTGIVMDGQKLVLLESENMDPQQTLKQIILEEREIILKNNQSFLRKNVTNDIFQRYIIDFRKKKASSINDEHSKNNVYLNFYYQLDMLNCSITNSENEENGLSEMFHLIKTVISELPQNINQKIKDIALITNEEKESILKISRGKELSIEAPTFLKLFQKVTDRLKNKVAISSDDWYLTYEQLNQESEKLSLYLSKLFEPKSIVPLVMDNSSEMFIVIFAILKSGFAFSPISLDYPPERIEHIIKETHLNSVIVPEEANLQISKEIKQYVAKDLLNKAPVEVDQFSNAVNVRGDDIAYVIFTSGTTGTPKGVKVSHQSLMNLITWHNDNFSITSETIAAKYAGVAFDASIWELF…
413042	GC_00001774	Streptococcus_mutans_UA159_complete_sequence	1159	93	93	1	0	0.999696	1	0.999848	I|Q|Q	Lipid transport and metabolism|Secondary metabolites biosynthesis, transport and catabolism|Secondary metabolites biosynthesis, transport and catabolism	COG0236|COG1020|COG3321	Fatty acid biosynthesis			WP_002267528.1	mutanobactin A polyketide synthase MubH (mubH)	COG0236|COG1020|COG3321	Acyl carrier protein (AcpP) (PDB:1ACP)|EntF, seryl-AMP synthase component of non-ribosomal peptide synthetase (EntF) (PDB:5ES5)|Acyl transferase domain in polyketide synthase (PKS) enzymes (PksD) (PDB:6IYO)					MSETMKEDIAIIGMSIKVAQAENLEEFWDLLKEGKETISSFPQQRSKDVHILENNNMKFEVGSYLEDIASFDPYFFNITPREAELMSPIQRLTLEKCLEALDDAGISKKTLNDSKTGIYLGHIGDLEGYKYKNWVNKFYNNDPMAIPGNLNSIIPSRISYVLNLKGPAVLIDTACSSSLVAISEACKSITNKECDMAIAGGIRISFCPETSSEKLGIESSNRQTRPFDSEADGTVLGEGVGIVVLKRLADAIKDEDHIYSVIKGVNVNQDGSSAGITAPNGKAQVDLLTELWKKYDINPQDIDYIEAHGTGTKLGDPIEIKALTQAVSKFTRRKQFCGIGSVKSNIGHLFEAAGVISVIKTALMIEKQHLVPSINFSRPNRNISFVNSPFYLVNEFQKW…
412948	GC_00001773	Streptococcus_mutans_UA159_complete_sequence	1160	93	93	1	0	0.99958	1	0.99979	I	Lipid transport and metabolism	COG0331	Fatty acid biosynthesis			WP_011074617.1	mutanobactin A biosynthesis transacylase MubG (mubG)	COG0331	Malonyl CoA-acyl carrier protein transacylase (FabD) (PDB:1YXC)					MEQIMRLVALFSGQGVKKLDFSSFFLSEKNLKEIIDKGSSVLGINLRTEIISEEPKTILNDPYLSQIAVFLYSLLEFKDFERRKDIDPIYFAGQSLGELTALVCSRKVDVETGFYLVKNRAKFMQECIAKDEGSMYSLKNVPISRIERYIKEIKLEQNIFISNINSSKQVIVSGEKHCVEEFISYLASKNVYYMKLNTLGAFHTKLMAPAAKKLFNLLGEINFVHNDKVLFSNVTGSIYDKSNYRELLSRQICEPVQWQKIIENLQSYGLSNFIEIGGNRIIANLLKESRMSFNKLIPENIDPNDRLQASREVILSFCHFGINQMVINKNSNHLYDQEIIKIYKYLEQAKEKFSIEEEIAFLIELDEIYNEVKKALVLKEVSNTQLERFDECYYTFKNE…
412383	GC_00001767	Streptococcus_mutans_UA159_complete_sequence	1161	95	95	1	0	0.999309	1	0.999654	I	Lipid transport and metabolism	COG0318	Menaquinone biosynthesis			WP_002310356.1	mutanobactin A non-ribosomal peptide synthetase MubE (mubE)	COG0318	O-succinylbenzoic acid-CoA ligase MenE or related acyl-CoA synthetase (AMP-forming) (MenE/FadK) (PDB:5EY9) (PUBMED:25151136;27455459)					MMLIQCLNETILREPEKGIYYLENGKYKFETYEHLRTNALNYLGALQELGIEEGQEVVFQTTHNNKFLYLLWACFLGGYIAIPTGFDSIEYIQGTNKVINKLKKPVLITELEKQCENIVLKDKFSLSSLDTKKITGRVTQNNSKDRIVMVQFSSGSTGEPKGVIYTDNTLSTNMFSILKSTEWKTEERILTWLTLTHNMGLASGHLAPLIKGMNQYLMPTREFIVHPINWLYQIDKYKINIVSCPNFASKLLIKTLNTTKINDVDLSSINMIINGSEPIDYGLCEELTKHLSKYKLRENCIYPVYGLAENTVAACLPKAQSPLKTITIGHEGVTVGEPAIIRKESEGYRVVSVGKAISETDIRIVDNDNKILPEGYYGNIELNGLSVTPGYYNNEKESE…
412573	GC_00001769	Streptococcus_mutans_UA159_complete_sequence	1162	95	95	1	0	0.983401	1	0.991631	Q	Secondary metabolites biosynthesis, transport and catabolism					WP_002310357.1	mutanobactin A biosynthesis thioesterase MubT (mubT)	COG3208	Surfactin synthase thioesterase subunit (GrsT) (PDB:6VAP)					LNKTKKVVLFCIPHAGGNSSIFNKWSGYMPDNIIFKPIELSGRGKRLNEKLDASFEDMIDDVFNSIKKIMVNFDMDYYIFGHSMGAWIVLELLYYFKEYHLPYPKGVIFSGNIPPCFYHKSDPPLHLLPDKIFLEEVSKLGGIPGKIIKEKQFVEYFVPIIKNDFKLIENYYFQQKQEKFPVKSLICSGKDDKFRVKDLVQWENYFIDKCSISLFKGGHFYIDDNIASLCNQIKDFIYM
406746	GC_00001716	Streptococcus_mutans_UA159_complete_sequence	1163	94	129	4	0	0.994027	0.999843	0.996926	M	Cell wall/membrane/envelope biogenesis					WP_011074618.1	mutanobactin A system ABC transporter permease subunit MubY (mubY)	COG4591	ABC-type transport system involved in lipoprotein release, permease component LolC (LolE) (PDB:6F49)	K02004	putative ABC transport system permease protein			MKILLKKLFRDIRTNIAQFITIILIVSIGSFLFVGLSSVASSLRDYTKNYYHDYHLSDATVNFISLTSKKIDAIKDKYTNIQEAEGRVNFEGKQTFKNYSSALTISSFSPTSKLNRSYIVQGRKKLNNNEILLDSDYIKAHHYKMNDSIQIQINSKKFTFKIAGIIENPEFVMKVSGNNLTPEPQKFGIGYITEQKAFDISKKNHSYNQLLLKIKGNNSKKVLQKLSEDYDTTYISGLVTTESSNYTNLKSLITTDESLSRVIPILFFIVAAVITFISMTRLIQQNRVQTGIMRSLGKRIRYIRSYYLFYTLLTSSIGTFIGSVLAYFAFTDIGEAQVSSLYALPNYHVKIELQSLIPSFCLVLLFGLLAIYFSTRKVLKERPANLIRQEPPKNIKGIL…
2088	GC_00000005	Streptococcus_mutans_UA159_complete_sequence	1164	244	427	5	0	0.815636	0.936359	0.871838	M	Cell wall/membrane/envelope biogenesis					WP_002263277.1	mutanobactin A system ABC transporter ATP-binding subunit MubX (mubX)	COG1136	ABC-type lipoprotein export system, ATPase component (LolD) (PDB:5GKO)	K02003	putative ABC transport system ATP-binding protein			MNIIEFKSVSKRYKVGNQEIEAVKHVSFNIESGEFVVVLGASGAGKSTILNLLGGMDTVSEGQILVEGQDIVNFSEKELTKYRAEKIGFVFQFYNLISNLNTLENVEFAIEVSQKSLNPKDILKRVGLSERLKNFPSQLSGGEQQRVSIARAIAKNPLLLLCDEPTGALDYETGKEVLQLIKELNESTKKSVVLITHNSAISKIADKVIHVRSGQIEKIEYNSDKIPVSELE---W--------------
412856	GC_00001772	Streptococcus_mutans_UA159_complete_sequence	1165	93	93	1	0	0.999775	1	0.999887	K	Transcription					WP_002266732.1	mutanobactin A biosynthesis transcriptional regulator MubR (mubR)	COG1309	DNA-binding protein, AcrR family, includes nucleoid occlusion protein SlmA (AcrR) (PDB:2QOP)					MTKGTRENIINAFFRLASKYPKRTNFSFSEIAEEACISRQTIYKNHFNNPDEIVSSICYEINKKIMEALEICSKNHLNMQPLDNICTYLFPLLFHYRIWLNVLYSTASGAVWRMALKKQYLSWVNDNLELQLFNIKFPKEMLTDIFVNSILATIETWITQPIPESPDIFTKKFLLMYQTQFQITYKKKRNQ
410720	GC_00001750	Streptococcus_mutans_UA159_complete_sequence	1166	104	104	1	0	0.998777	1	0.999388	X	Mobilome: prophages, transposons							COG3666	Transposase, IS1182 family					MFHKENPDYNRKQYGFYILADLVPDDHFLIQVDVVNFSFIYDLVENTYSFDNDRHSLDLIMLIKIPLFQYFHIRSINH
403224	GC_00001690	Streptococcus_mutans_UA159_complete_sequence	1167	144	144	1	0	0.997835	1	0.998916	K	Transcription					WP_002263281.1	TetR/AcrR family transcriptional regulator	COG1309	DNA-binding protein, AcrR family, includes nucleoid occlusion protein SlmA (AcrR) (PDB:2QOP)					MNQYQKTTERKKQAIIQAALHLFKEKGFKGTSIKSIAKAAQVSPVSIYNYFESKESLVDLCVNKLFEEITQEAENILTSEIDFKMKLCQALALCQKKMSHQISVYFKEKTIKDPTFSKLLTKAIVAKKREIYRSYIKLGKDEGVIAKDLSTELILNVMDALNSIGNQLSESENLGEEIEQIHRLFLYGIFGKI
406747	GC_00001716	Streptococcus_mutans_UA159_complete_sequence	1168	94	129	4	0	0.994027	0.999843	0.996926	M	Cell wall/membrane/envelope biogenesis					WP_011074618.1	mutanobactin A system ABC transporter permease subunit MubY (mubY)	COG4591	ABC-type transport system involved in lipoprotein release, permease component LolC (LolE) (PDB:6F49)	K02004	putative ABC transport system permease protein			MKILLKKLFRDIRTNIAQFITIILIVSIGSFLFVGLSSVASSLRDYTKNYYHDYHLSDATVNFISLTSKKIDAIKDKYTNIQEAEGRVNFEGKQTFKNYSSALTISSFSPTSKLNRSYIVQGRKKLNNNEILLDSDYIKAHHYKMNDSIQIQINSKKFTFKIAGIIENPEFVMKVSGNNLTPEPQKFGIGYITEQKAFDISKKNHSYNQLLLKIKGNNSKKVLQKLSEDYDTTYISGLVTTESSNYTNLKSLITTDESLSRVIPILFFIVAAVITFISMTRLIQQNRVQTGIMRSLGKRIRYIRSYYLFYTLLTSSIGTFIGSVLAYFAFTDIGEAQVSSLYALPNYHVKIELQSLIPSFCLVLLFGLLAIYFSTRKVLKERPANLIRQEPPKNIKGIL…
2089	GC_00000005	Streptococcus_mutans_UA159_complete_sequence	1169	244	427	5	0	0.815636	0.936359	0.871838	M	Cell wall/membrane/envelope biogenesis					WP_002263277.1	mutanobactin A system ABC transporter ATP-binding subunit MubX (mubX)	COG1136	ABC-type lipoprotein export system, ATPase component (LolD) (PDB:5GKO)	K02003	putative ABC transport system ATP-binding protein			MNIIEFKSVSKRYKVGNQEIEAVKHVSFNIESGEFVVVLGASGAGKSTILNLLGGMDTVSEGQILVEGQDIVNFSEKELTKYRAEKIGFVFQFYNLISNLNTLENVEFAIEVSQKSLNPKDILKRVGLSERLKNFPSQLSGGEQQRVSIARAIAKNPLLLLCDEPTGALDYETGKEVLQLIKELNESTKKSVVLITHNSAISKIADKVIHVRSGQIEKIEYNSDKIPVSELE---W--------------
RIPP BGC
392193	GC_00001623	Streptococcus_mutans_UA159_complete_sequence	1283	184	184	1	0	0.997408	1	0.998702	V	Defense mechanisms					WP_002265226.1	polysaccharide biosynthesis C-terminal domain-containing protein	COG0534	Na+-driven multidrug efflux pump, DinF/NorM/MATE family (NorM) (PDB:3VVN) (PUBMED:29915058)					MSYSKEVNRYVFPLVATNLVQVLIGQISLHFAVDNSNAALSGISVIQNFLFAFGGILGAFSLSFNIRGAKAFYNKEYQRFKNLLKSSLLIDIGIGLSFILFCLGLSRPFLKVFYGFDGQLLELSTTYFKIMSPYILLTLLIFLFSNLLKIEKKTKPIFWIGTLSSVLDVLLNYYLVPLLGIRGAAISSILSLLVIVLGYFIFVKSLVFQALQEASTSKLELIRFGIPLSIQEILESVLFIMAFDAFMGRQGLRILSIYAVVSQLFAIVRTPAFMYAGSIAIFLPEARKKEDEKALIATIFRNSYAVIFIFACLVTVFSNPFAHFLSDEVIDNVLPFTLYTVVVMGATPLYESSKMLLQSNDDEQWVLKITSIVNILSILILLVLQLMGKQTYQSLYGIY…
394368	GC_00001635	Streptococcus_mutans_UA159_complete_sequence	1284	178	178	1	0	0.998515	1	0.999257							WP_002265227.1	PqqD family protein							MKNHFTIKGKRDFVVDKIDDEFIGYDRLDLEYYSFDDIGAEILYCISKNFSLDKIIEVIQEEYDVTYDDCKKAIVHFLEETPILHIIYANLIKSDIYLYLKPFREAL
406892	GC_00001717	Streptococcus_mutans_UA159_complete_sequence	1285	129	129	1	0	0.996741	0.986667	0.991678	D|H	Cell cycle control, cell division, chromosome partitioning|Coenzyme transport and metabolism					WP_002267479.1	radical SAM protein	COG0535	Radical SAM superfamily maturase, SkfB/NifB/PqqE family (SkfB) (PDB:6Q2P) (PUBMED:23282011)	K06871	uncharacterized protein			MRDYSPYPLLVDVCVTNRCNLSCSYCSAEAGPFASKKGEMSVEKLDSIFRELNLMGVPRVGVTGGEPFIRDDILDILKAFDKYHFAKVLNTNGNLITDSVAKELSKLHLDRICVTVDGSCSKVHDSQRGKGSFKKAIEGIKNLQRYNLPVSTLFTLGRHNVDDLINTIRLNDMLRIKYMSVMIICPTGRANNGSILADKKHWYPVFLDLTERLSRGEFKVKFKIVPPNESDVFWTHYFPLAFYNRLDLLESVWHQSLNFNSNKKREISCQAGVRACSINHKGDVYGCDLMNGIDELVAGNVKEKSFYEIWHNSSIFHKLRNITFDDISGKCAGCPLPWCGGGCRCSALELDGTLLGSDLACFYDEEESVLV
393468	GC_00001630	Streptococcus_mutans_UA159_complete_sequence	1286	181	181	1	0	0.994863	1	0.997425	K	Transcription					WP_002352338.1	Rgg/GadR/MutR family transcriptional regulator	COG1396	Transcriptional regulator, contains XRE-family HTH domain (HipB) (PDB:1ADR)	K20374	HTH-type transcriptional regulator, SHP3-responsive repressor			MTEYGKIFKKFRESRGLKMKEVAGSNLSTSHLSRFENGESELTISKLMTALYKINMPIEEFMYAANDFHQDELNELLKDVRECVNNKDVERLKAVLIKQQENLKEGRIFHHLNVILVKIRLQDLSGETYYSKADLDYLTNYLFKVEYWGFYELLLFTNTIDVFKHETFMVLSREMMRRSDFYKEIPRNRRLISRMALNSFITCIERDKLIDALYFEKQLSICHFDETEIYERLVFHYAQNLFAYKKYKTTFAIIEMKKSVAAMKLAGSLHIAETYENHLQKILEG
cipB / mutacin V
397790	GC_00001655	Streptococcus_mutans_UA159_complete_sequence	1610	164	164	1	0	0.99834	1	0.999169															MKCQAFEDFKATSLNKLSYTTGGATDGEIIANRMLQGKATKGEITMYTWNIIQNGWVNSLVSWGIGGYNSSIGYSAQGNRGFSNYPYDVSMDSDNSSSSSNTTGGYVNYNQSFNSGW
94775	GC_00000377	Streptococcus_mutans_UA159_complete_sequence	1611	244	245	2	0	0.998912	1	0.999456	S	Function unknown					WP_002263350.1	DUF956 family protein	COG4687	Uncharacterized conserved protein					MAQSINTKVEYTGKGVSYLGVGGKVGKFLLGDRSFEFYNDANVEHFIQIPWSSIIEIGANVNRKKVSRHFEIITDKGKFLFASSDSGKILKIARQHVGNDKVVRYPSLLQKIASFFKRKKKG
372268	GC_00001525	Streptococcus_mutans_UA159_complete_sequence	1612	217	218	2	0	0.99248	0.999546	0.996001	M	Cell wall/membrane/envelope biogenesis					WP_002263349.1	acyltransferase	COG3274	Surface polysaccharide O-acyltransferase WecH (WecH) (PUBMED:16936038)					MNKKNEKIKSLPYNAGIDFLRIFAMFMIVVTHVLGKGGIRSTVKENFDLYYFVTWGIQVSAYSAVNCYALISGYVGVDSPYRYSKCLSLWLQVFFYTLLFILFFTFLQKPITYHDWIQAFFPIITGQYWYVTAYFGLLIFMPILNLALRKLNTKDLKHIVLLAIIFFSVLPALLNTKVDEFSFAKGFSMNWLSVLYIIGAYLKRLDLKRLFSRKFLLFLCLMAMAVTFITKVFIGDIWYWYTSPTLLCEAVTIFIFFVTLDIKKTGRLFRIIKRMAPATLGVYLFHLNPLLVKFLLKDGFESFVTAPIWLFPFLILGMALLIYLISTLVELLRIKLFTYLKVRHLILKLDTYLPFDN
375711	GC_00001541	Streptococcus_mutans_UA159_complete_sequence	1613	212	213	2	0	0.991719	0.995595	0.993653	J	Translation, ribosomal structure and biogenesis	COG0172	Aminoacyl-tRNA synthetases			WP_002263348.1	serine--tRNA ligase (serS)	COG0172	Seryl-tRNA synthetase (SerS) (PDB:1SER)	K01875	seryl-tRNA synthetase [EC:6.1.1.11]			MLDIKRIRNDFDQIAEKLARRGVDEKTLHDLKELDFKRRQLLIKSEEAKAERNTASAAIAQAKRNQEDASEQIADMQKLSAEIKALDAQLVEIDGQLKTFTTTLPNIPADDVPLGADEDENVEMRRWGKPRQFDFDIKAHWDLGEDLDILDWERGSKVTGSRFLFYKGLGARLERAIYNFMLDEHAKEGYTEVIPPYMVNHDSMFGTGQYPKFKEDTFELADNDYVLIPTAEVPLTNYYRGEIIDGKELPIYFTAMSPSFRSEAGSAGRDTRGLIRLHQFHKVEMVKFAKPEDSYNELEKMTANAENILQKLELPYRVITLCTGDMGFSAAKTYDLEVWIPAQNTYREISSCSNTEDFQARRAQIRYRDEVDGKVKLLHTLNGSGLAVGRTVAAILENY…
403805	GC_00001694	Streptococcus_mutans_UA159_complete_sequence	1614	140	141	2	0	0.988963	0.884432	0.933781							WP_002352361.1	Blp family class II bacteriocin							MNTRTLEQFDAMDVDMLAAVEGGNWGQCIVGTGSSALAGGL--AGAGT----GAAVSAPAAEGGGLGPIAGAAIGWDLGAISGAGLGWANFCQ
404087	GC_00001696	Streptococcus_mutans_UA159_complete_sequence	1615	139	139	1	0	0.996746	1	0.99837							WP_002263346.1	ComC/BlpC family leader-containing pheromone/bacteriocin							MKTQTEIWKRFEALDTADLAIIQGGSENIARFAAAFENEQVVSYARWFRRSWRGSGSSSRF
407660	GC_00001723	Streptococcus_mutans_UA159_complete_sequence	1616	123	123	1	0	0.961785	1	0.98052							WP_002263734.1	ComC/BlpC family leader-containing pheromone/bacteriocin							MNTQKLNQFETMDTETLATIEGGMTWAEIGAIVGATIGSFYIPNPVIVPFRVR
413975	GC_00001784	Streptococcus_mutans_UA159_complete_sequence	1617	91	91	1	0	0.989994	0.988235	0.989114							WP_002263733.1	Blp family class II bacteriocin							MMEIKALDQFETMDTDMLAAVEGGFGWDSIWRGFKCVAGTAGTIGTGALGGSATGGLTLPIIGHVSGGIIGGISGAGVGIASFC-
3638	GC_00000009	Streptococcus_mutans_UA159_complete_sequence	1618	243	341	2	0	0.850288	0.895152	0.872144	V	Defense mechanisms					WP_002263739.1	HlyD family efflux transporter periplasmic adaptor subunit	COG1566	Multidrug resistance efflux pump EmrA (EmrA) (PDB:4TKO)	K20345	membrane fusion protein, peptide pheromone/bacteriocin exporter			MNPNLFKSAEFYRRRYHNFATVLIIPLVCLLVFLFIFLLFAKKEVTVLSDGEISPIKVIDVIQSKSDYPISENNLTDNHAVKKRDVLIQYVNPAANTRQGGN--NQNQNQSQNKQNKNQQQNNKNQKNGNQGQKNQNQNQNKKDQKNNNQSQQNKQGQKKTNQSQNQQNKNQNKNQS---QNKQNGNQNQNNWNQNNQNDKVTASQDGVIHTNPKYEGENLIPRGTEIAQLYPDINKTRQVLITYYVSSKDVTRLKQGQKTHLALTKVGNDQISIRGKINSIASAATTTKKGNVFKVTAKAKVSKKDSQTIKYGLQGKTITVVEKKTFFDYYKDKLLNKNQK
407165	GC_00001719	Streptococcus_mutans_UA159_complete_sequence	1619	128	128	1	0	0.999889	1	0.999945															MNYSKNHVKSLTETELMAIVGGAFYQRKENVISLDPREWLGFNVTEK
395066	GC_00001639	Streptococcus_mutans_UA159_complete_sequence	1620	176	176	1	0	0.90164	0.914835	0.90819	O	Posttranslational modification, protein turnover, chaperones					WP_002263742.1	thiol reductase thioredoxin	COG3118	Chaperedoxin CnoX, contains thioredoxin-like and TPR-like domains, YbbN/TrxSC family (CnoX) (PDB:3QDN) (PUBMED:21498507;29754824)					MKYYKTLLLCSASLLLLAAGVAYAEEETPQGIEKTEVSAS-----------------------AVTTETQSADATVVQETVAPAATTAST--VTSSENKSER----SDENSVRETSLETSDQVIENSQPP--QQEVDTSSSTEKTSDSKNTVSEGVSVEEYEANVANFKAVSMADVYHMFDDTENSYTLYIGRPTCHYCRDFSPILKEFNGLTGSQLYYYNTDRDDFTIAAKEFLKNKVGIFATPMTLFIDKGQLVSGWVGSGIPSKELYNKLYSNSNYKEELKSGNQTSALKDTPIADKENTTNPTEQVKTVPGSGKPVPRQKSAQSAVSATKKSDSSQMTDEEADKKPVT--KVITAFLSFLYDALAKLKI
369195	GC_00001511	Streptococcus_mutans_UA159_complete_sequence	1621	221	221	1	0	0.96966	1	0.984596							WP_002263743.1	Blp family class II bacteriocin							MEKQYNNFKILNTDALENIQGGGRAPRCAALVGASIYDGLAVVGDPVGVAMAAGTIAAGSFC
378675	GC_00001555	Streptococcus_mutans_UA159_complete_sequence	1622	208	208	1	0	0.97325	0.942561	0.957659							WP_002263744.1	Blp family class II bacteriocin							MNTHVLEQFDVMDSQVPSAIEGGGCSWKGADKA---GFSGGVGGLIGAGGNPVGGVLGIAGGLDAYGELVGGN
391457	GC_00001619	Streptococcus_mutans_UA159_complete_sequence	1623	186	186	1	0	0.993238	1	0.996607															MKKYLVVPFALIIIFLGVKVLLTSNNIWQMMFASIGMLLFLFGVFREYSKIKTK
394017	GC_00001633	Streptococcus_mutans_UA159_complete_sequence	1624	180	180	1	0	0.998685	1	0.999342															MRLSKCSSRVLRFLRLGAVLSGFLALDLCFHMIDSKSSIWLWLPLGILSLLVFLVAYLAYKELNQRPIAEQQFTQYQTQTAVTIFSFLVLLVCSYRAITTNDTTQRTALIIVNILLVIVIIWNLIELIKLHKRR
400216	GC_00001670	Streptococcus_mutans_UA159_complete_sequence	1625	157	157	1	0	0.999152	0.999285	0.999219															MKKSKQKAKITYSREKRKVAVAVTCIFIGLIIMKGYISIKRGIQFVASNLTFVFILFFCLLAEWISRKMKKEDQSVKAARICEKRKTVIIYTFGLMVMVILNVYASITKQAHFMDINLILMFLIVLGSLIDWVIEKIKK
3280	GC_00000008	Streptococcus_mutans_UA159_complete_sequence	1626	231	352	3	0	0.934632	0.837585	0.883452											K20341	immunity protein			------------------MFKKESQKLRLLRLLTAQLIAVCLLILVLTQAIFKSPLLVQICFVIITFCTAGLNYYFIKEIREVNSQESSAATITSQVVLTAVFFLLTVLSSYKTIQVSEFASRIIFLIAAVISFIISLLLLWGIKYVKKTQ-------------
399744	GC_00001667	Streptococcus_mutans_UA159_complete_sequence	1627	158	158	1	0	0.994382	0.953777	0.973656							WP_002265368.1	Blp family class II bacteriocin							MNTQAFEQFNVMDNEALSAVEGGGRGWNCAAGIALGAGQGYMATAGGTAFLGPYAIGTGAFGAIAGGIGGALNSCG
369408	GC_00001512	Streptococcus_mutans_UA159_complete_sequence	1628	216	221	2	0	0.979792	0.921295	0.949644							WP_002267610.1	ComC/BlpC family leader-containing pheromone/bacteriocin			K23133	competence-stimulating peptide			MKKTLSLKNDFKEIKTDELEIIIGGSGSLSTFFRLFNRSFTQALGK--
NRPS in Region 5 in B04Sm5
421506	GC_00001895	Streptococcus_mutans_B04Sm5_chromosome_complete_genome	1566	49	49	1	0	0.999661	1	0.999831	Q	Secondary metabolites biosynthesis, transport and catabolism					WP_002264142.1	thioesterase	COG3208	Surfactin synthase thioesterase subunit (GrsT) (PDB:6VAP)	K01071	medium-chain acyl-[acyl-carrier-protein] hydrolase [EC:3.1.2.21]			MKINVIVIPHAGGMASTYYKFKKYNEELFNFHFVELSGRGRRVHEKLYCSFAEAVDDIYEQVKEIIYEGPYILFGHSMGSWLTYELYYRILEKQAPLPIHIFFSGNRSPFTKQELSVINLDDDEFIDYIITNHEATKKIFEIKKLRKLFLPILRSDYTIMEKYEPLMDREKIKANISVLGGELDPLLNRGFYDWKELTLGNCDYVKYDGKHFYIFNKFQEVSDYMGQTIKTLYELA
421849	GC_00001902	Streptococcus_mutans_B04Sm5_chromosome_complete_genome	1567	49	49	1	0	0.997468	1	0.998732	H	Coenzyme transport and metabolism					WP_002277524.1	4'-phosphopantetheinyl transferase superfamily protein	COG2091	Phosphopantetheinyl transferase (Sfp) (PDB:1QR0)	K06133	4'-phosphopantetheinyl transferase [EC:2.7.8.-]			MIYQYSIKIDKSLSTNQMEKLMTIVSEKRRLKANRFIHQKDRERCLLAEALVRYALIKDYGMKEEKILFDRSRHGKPFLIGSNLHFNLSHSGKWVVCAIGNSQLGVDVELVRLLEYKNIYKSFSSTERMYLDALPSQNKQTSFFKLWTLKESFVKFTGIGLKYPFDSFSIDVNSLKLLKEEQQGTNLSFFSRKLDEKHWYALCCEPDKINKKIKQIDLDEILSFW
421751	GC_00001900	Streptococcus_mutans_B04Sm5_chromosome_complete_genome	1568	49	49	1	0	0.999048	1	0.999524							WP_002277525.1	ABC transporter permease			K02004	putative ABC transport system permease protein			MRSICKQSLGYFRRNKLNVLILCILTFLTSFMYFFVECSIDGNLAWLSTKKQLNNKQNDLLIGLNSNKILALVFLICLTLVSCFIFYMFYKKYFDLNRKNLGCYRALGFTKGQITSIYIAITSVISLAFLLLGLVVGYCYSYILLDTYQVSYNVNNVVRGLSVSSFATGIMVPTVLLCIMTYLASGVYRRVEISKLFTEQGKSNKNLRTMRLFEKVAKILPSKYSFSSKLALRKPFNVFLILVSVYIYLVLIVISISLNMSSSKVYQSQTAFRHYKYEVTFSNAKVDSDSKEKGDQYFLEKKIKLASDNKNIGQQNLVAMDNDGDYFHLVNKRQKIQLSNGEVAINPRIAEIYNIKSGDKVLIKYKNFEKYLIVKAIADNGNTSSIYIKRTYFNKLIGN…
421898	GC_00001903	Streptococcus_mutans_B04Sm5_chromosome_complete_genome	1569	49	49	1	0	0.998769	1	0.999384	M	Cell wall/membrane/envelope biogenesis					WP_002277526.1	ABC transporter ATP-binding protein	COG1136	ABC-type lipoprotein export system, ATPase component (LolD) (PDB:5GKO)					MKAIIEANEIVKNYNDRDHVLKGINLSFEAGTFNVLLGQSGSGKTTLLNIMSGLLKPTSGTILVNNQNINNFKEKQLATLRRNTISNIYQDYMLLSELTVQENIELGMSKDNLNLNDIANKLGIASLLDKYPDELSGGQKQRTAIARAIVKKPELLFCDEATGALDEENSKQVIELLHDVAKTYGITIIFATHNLKISLTADRVITIGNGLVVQDKSNESPLLPSEINWGINI
421653	GC_00001898	Streptococcus_mutans_B04Sm5_chromosome_complete_genome	1570	49	49	1	0	0.998695	1	0.999347	I	Lipid transport and metabolism	COG0318	Menaquinone biosynthesis			WP_002264135.1	AMP-binding protein	COG0318	O-succinylbenzoic acid-CoA ligase MenE or related acyl-CoA synthetase (AMP-forming) (MenE/FadK) (PDB:5EY9) (PUBMED:25151136;27455459)					MAKFIDVLKKNISENRGKKLYTYYEGYDVKDSVTYSEFDSRVKDFGGYLQSLDSKGERALILLPSGVDYLVAYFACLFTQTICIPMYAVDDQSKAEIVKQIIENSDAQYIITSTKYRTSLEYWFGDLVEDLMICYIDDFVKSNFVEEEIYDEQIAYLQYTSGSTSQAKGVKVTYNNIYANCLIMKNHLGFNDKDIFTTWLPFYFDMGLIGSAINTIFNASSNYFTSAEGFVKSPISWLNAISIYHGTILIAPNFAYEMCSKIDAEKMKDIDLSSVRLTINGSELVRHSTLHALAEKMKKYKLNPQTFNPAYGLAENTLIVSAHHPEKGYQHVTIDGEKLRNNTIEFCDEGLDIVSCGTICAGVEVKIVGLEDNNLLAEDEIGEIWISGQSVTQGYWNLD…
421555	GC_00001896	Streptococcus_mutans_B04Sm5_chromosome_complete_genome	1571	49	49	1	0	0.999663	1	0.999831							WP_002264134.1	ABC transporter permease							MRKIFKCFQINITRSFSNNMGVIFSMIIMPLVVIAAFYATNLPNTTEKIAVIGESKAFTQYLDKNQVSYNKLKTLPEKQDIYMRNYSGVIKKQNGKVTVISYKGSKYKQELQLIAKQKYSSNKGKSSSEKFPNAFYLSMSILLVQAVLNMKLFVSDRINDTSKRLRVIGIKNSQYLSSHLLFNWAALFVPFGFVNVICNRLFFGSSITEDLKVVLISFIVTGLFSALAILICTLVNDNGSAIMIGNIVACFTVLLSGMFGNFHNKILEAISQCMPQKISFNWVNGIFHHGDIVGGNFLLILIMFAISMLLAVGFYNRYNQYSS
421947	GC_00001904	Streptococcus_mutans_B04Sm5_chromosome_complete_genome	1572	49	49	1	0	0.996068	1	0.99803	V	Defense mechanisms					WP_002308007.1	ABC transporter permease	COG0842	ABC-type multidrug transport system, permease component (YadH)					MKKWNLIKFDISYNIAKKPVILVYLFVFPFLIFALLGYLTTGSFSGGISSFDYYGLTIIIYFQLTMGTMISNMIMEENVKLPNMRIAYSLEDENYIYISKIIALTLANAISIGVYMLLLMKIYHVNFGANPFMVYITYMILGLFSTCLGTALCIGFKDESVCNNILGVVQIILCIFGGIFFPITYLGKIGIFLSNFSIVKWINYGIGSYVYGQSIKGQLIVWVFSLLLAALLLFAARKMFKIQLFIH
421996	GC_00001905	Streptococcus_mutans_B04Sm5_chromosome_complete_genome	1573	49	49	1	0	0.997303	0.993486	0.995391	V	Defense mechanisms					WP_002283253.1	ABC transporter ATP-binding protein	COG1131	ABC-type multidrug transport system, ATPase component (CcmA) (PDB:5DO7)	K01990	ABC-2 type transport system ATP-binding protein			VENIMRIDNITKTYDGVTVVNNLSFNLKKGHILGFLGPNGAGKSTTINMISSLIHQDAGHIYYKEVDVEKSRGKFKNEIGVVPQSLAIYEDLTAYQNLKFFAELYGISKNKIEEVCTYALNFVNLENVKDNKASTFSGGMKRRLNIACSLVNSPELIILDEPTVGIDPQSRNFILEAIKNLRDQGVSVIYTTHYMEEIEAIAEDVIIVDHGQKLIDDTLDNIRENYSKQSIVSVRANKFDQSLKEKILRVTGVDSVSIDEKLIKISINTEVNNKVLNDITDIFNQSSSSILSINSLNLNLEDIFLELTGTKLRD
421604	GC_00001897	Streptococcus_mutans_B04Sm5_chromosome_complete_genome	1574	49	49	1	0	0.999828	1	0.999914							WP_002269643.1	macrolide transporter							MINKNARLYTVQVLSSLSIWITLVCCFWEIGFAQNLSPIKLGLMSFSFSGAMALFNAFMTVLVKPIYSKIIMLVTLAIDIVLYILLYTANLNKSIIYVYIFLIAACFSSVSISKDKIFEVTSLKGADASEKIFKFMRFIGPIVGGIIVEFLNFKNIMLLNVILLFLSILAVLTVENPLMNIELEKTDTKYITSDTYEKNANVFHVFLVMAFVITITIQMIDAQLVSVFHLITNVSAASFGLCIGISGIGVFLISSYFEKYFVTELFLYIGFLAMGILMIFAGSYFASHQTIPLLLIFSMFLIGGLSWQLIMTTQENIIKSISNRKKMLTLFSVIGIILILSYSLGALSSGFIVNKIGIAALYTWGGYALAITGVLGKIIVTTIFLKSN
421702	GC_00001899	Streptococcus_mutans_B04Sm5_chromosome_complete_genome	1575	49	49	1	0	0.998461	1	0.99923	H	Coenzyme transport and metabolism	COG2226	Biotin biosynthesis			WP_002277529.1	class I SAM-dependent methyltransferase	COG2226	Ubiquinone/menaquinone biosynthesis C-methylase UbiE/MenG (UbiE) (PDB:4OBW)					MQTEKYTRLIQRMEVQAKLTWNREIKLIQENVADPKDKLKILEIGSGPGVITKKLCELFPNAQITCLELDSDFVEYSKTALPDDYKERVEILKGDITQIDLDEEVYDIVYARLVLQHVHGVDKALENAHKALKKGGQILITDIDEGLFGIIDPEVPELSYVYGQHIQEQVLEGGDRYIGRKLWRMLKNANFSTVDLDLIPVNSDEVGINSFLPQVDYEEMGTMIDNNLLSQDDIDKVKIAADKFLQSDYPFALLVLFFVVGTK
422333	GC_00001912	Streptococcus_mutans_B04Sm5_chromosome_complete_genome	1576	47	47	1	0	0.997794	1	0.998896	Q|Q	Secondary metabolites biosynthesis, transport and catabolism|Secondary metabolites biosynthesis, transport and catabolism	COG1020|COG3320	Lysine biosynthesis			WP_002310904.1	non-ribosomal peptide synthetase	COG1020|COG3320	EntF, seryl-AMP synthase component of non-ribosomal peptide synthetase (EntF) (PDB:5ES5)|Thioester reductase domain of alpha aminoadipate reductase Lys2 and NRPSs (Lys2b) (PDB:5MSP)					MEYYPLSYQQQKLYKYSKVHADDTEYNVLQGIELKEPLNRGHFEQAVKRILIEEPILRCRIVEKDFTPVQFAADISDYTVTYKNISDGELEAEIENLETAPFKVEGGSLFQIFVLSFSNGKTILFLRLHHIICDGWSFQLLMKKFITYYFSTDTENDSPVQSLDYTYYDYAYEQTLPDTVERYTKRKQFWKKMTNDNVTALNLPYSFAQKQEYTRIGNRKLYHMSRKQSKKIEAFCKKQKISPFTLLISAYGALFSRLSDEKKLSIAVPVANRFKKKTMNVCGYFTNTVPLNFDFSEKKSVQERLKQQHRDFMGMISKSDVDVDCPCNTMFVFQSRPDIGIEERDDLKYLRLSNGKSKYDVSLSVTVEDTCYVFEWEYMCELFSEARIDDFNRYLFQLL…
422045	GC_00001906	Streptococcus_mutans_B04Sm5_chromosome_complete_genome	1577	49	49	1	0	0.998729	1	0.999364	I|Q	Lipid transport and metabolism|Secondary metabolites biosynthesis, transport and catabolism	COG0236|COG3321	Fatty acid biosynthesis			WP_002264127.1	type I polyketide synthase	COG0236|COG3321	Acyl carrier protein (AcpP) (PDB:1ACP)|Acyl transferase domain in polyketide synthase (PKS) enzymes (PksD) (PDB:6IYO)					MENAIAIVGMDCKFSGANNLDEYWEILKNGKCVVKDSINHSDDKNFVNKAFPLDNIDKFDAKFFNISKRDAEYMDPQQRLMLESAWKAMENAGYNTKNITEKTGVFIGSGISSYLVHNVIPSLKNDGISLNKVMSQAFHGNSSDYISSRISYSMNLIGPSLTVQTACSSSLTALHMACRSLLTYECDMALCGGVSINAAQGKGYKYVKNEIYSQSGRCLPFSEDADGTIFSGGLGTVVLRRLEDAIENNDYIYAVIRGSAINNDGSEKMSYTAPSETGQTSVILDALAFGDIPPESISYIEAHGTGTSIGDQIEVASLKRIFDHSDSKVKFGSVKGNIGHALAAAGMASLVKTVLCLEKRRLCPSLYNNRENQKFELSDSNLNLVSDFEEWENKDYPLR…
422239	GC_00001910	Streptococcus_mutans_B04Sm5_chromosome_complete_genome	1578	48	48	1	0	0.998993	0.998765	0.998879	I|R|I|Q|Q	Lipid transport and metabolism|General function prediction only|Lipid transport and metabolism|Secondary metabolites biosynthesis, transport and catabolism|Secondary metabolites biosynthesis, transport and catabolism	COG0236|COG0300|COG0318|COG1020|COG3321	Fatty acid biosynthesis|Menaquinone biosynthesis			WP_024784410.1	hybrid non-ribosomal peptide synthetase/type I polyketide synthase	COG0236|COG0300|COG0318|COG1020|COG3321	Acyl carrier protein (AcpP) (PDB:1ACP)|Short-chain dehydrogenase (YqjQ)|O-succinylbenzoic acid-CoA ligase MenE or related acyl-CoA synthetase (AMP-forming) (MenE/FadK) (PDB:5EY9) (PUBMED:25151136;27455459)|EntF, seryl-AMP synthase component of non-ribosomal peptide synthetase (EntF) (PDB:5ES5)|Acyl transferase domain in polyketide synthase (PKS) enzymes (PksD) (PDB:6IYO)					----VELRNLLCKISDYVNVPSEKIDLDKPFMEMGFDSQTLVQFVGKLEQELNIKLDMAALIDYPTVNKFYEYLNEYIENREKTRVLSHRIVKKEKIAITGMACKFPGANDIDEFFNNLKNQTLSVKPYPENRKKLCPKVSPKENKKIYDGGYIDDIEIFDNVYFNMSEMEAANIDPQQRILLQEIVHALEDADITDKDIQDTEIGVFVGASNTDYLRTIIPNEKDINAIVGNSMAMLSNRMSFFFDFKGPSMTIDTACSSSLVAVNEAIESINRGECEVAIVAGVNIILDTKLNKAMGEAGMLSPDGLCQTFDEKANGYVRGEGVGVLVLKRLTDAEDRGDRIYATIIGKAINQDGRSASLTAPNKNMQVELLKKSVTDAGLSTSEIRYIETHGTGTF…
Better core GCs used in phylogenetic tree
193563	GC_00000781	Streptococcus_mutans_UA159_complete_sequence	1686	244	244	1	1	0.991457	1	0.99571	K	Transcription					WP_002263444.1	helix-turn-helix transcriptional regulator	COG1476	DNA-binding transcriptional regulator, XRE-family HTH domain (XRE) (PDB:1UTX)	K07729	putative transcriptional regulator			MQTRIQELRKINKLSQSELADALSVTRQTIISLEKGRYNASLELAYKIAKYFGTTIEDVFIFEDENRGDGNNVSKFRKEKK
196979	GC_00000795	Streptococcus_mutans_UA159_complete_sequence	6	244	244	1	1	0.99057	1	0.995263	J	Translation, ribosomal structure and biogenesis					WP_002262642.1	RNA-binding S4 domain-containing protein	COG1188	Ribosomal 50S subunit-recycling heat shock protein, contains S4 domain (HslR) (PDB:3BBU)	K04762	ribosome-associated heat shock protein Hsp15			MRLDKYLKVSRIIKRRSVAKEVSDKGRIKVNGILAKSSTDLKINDTIEIRFGNKLLTVRVLEMKDSTKKEDAVKMYEIISETRIDLNGET
210643	GC_00000851	Streptococcus_mutans_UA159_complete_sequence	1725	244	244	1	1	0.991837	1	0.995902	J	Translation, ribosomal structure and biogenesis	COG0186	Ribosome 30S subunit			WP_002262331.1	30S ribosomal protein S17 (rpsQ)	COG0186	Ribosomal protein S17 (RpsQ) (PDB:4V4H)	K02961	small subunit ribosomal protein S17			MERKQRRTLVGRVVSDKMDKTITVVVETKRNHPVYGKRINYSKKYKAHDENNIAKAGDIVRIMETRPLSATKRFRLVEVVEEAVII
215523	GC_00000871	Streptococcus_mutans_UA159_complete_sequence	1649	244	244	1	1	0.992156	1	0.996063	C	Energy production and conversion					WP_002262133.1	carbon-nitrogen family hydrolase	COG0388	Omega-amidase YafV/Nit2, hydrolyzes alpha-ketoglutaramate (Nit2) (PUBMED:28373563)	K13566	omega-amidase [EC:3.5.1.3]			LKISLLQLDIKDGQSHVNQANVQNLLQEALLEEPDVIVLPELWNSGYALDKLEKIADEDGKVSRPWLSQFAEKHGVTLVAGSVATKRKGQFYNTAYSFSSKGQLINTYDKVHLFGLMAEDKFLTAGQRESHFQIGTVGASHVICYDIRFPEWIRHLMSQDAALLFVSAQWPSSRIEQWRILLQARAIENQAFVIAVNRVGQGLKDQFNGHSLIIDPLGKILLEANDCEGVFSAQIDLNQVKKVRGQIPVFKDRRLELY
218207	GC_00000882	Streptococcus_mutans_UA159_complete_sequence	592	244	244	1	1	0.991046	1	0.995503															MKRKRNLYFLIGLFLTVFLLIGCSMQKKTKSESSSTSQKTTLQTKQSSEKSTDAKQTTEAHSESSQSSSHSNNEETLAPIDTGAVLKADYSSMAGTWKNEEGQTLTFDQRGLTTPGMTVSLLNIDQDGNLLLNVETGTKKNLTLYIVPANKTLSNQYFSNGQSDESDKTKDRIVSSESLNSGKFTNRVYYHVSTH
218939	GC_00000885	Streptococcus_mutans_UA159_complete_sequence	609	244	244	1	1	0.991525	1	0.995744							WP_002263317.1	DUF4430 domain-containing protein							MKKIINVIVLSLSVFFLIACSNSSTGEKTSQSSEETKVRLIVKTDSNKTDEKVAFKKGATVMDVLKDNYKVKESGGFITTIDGVTQDKKAGRYWMFDVNDKLASKAADKIKVKNGDKIEFYLKVYKGKN
227967	GC_00000922	Streptococcus_mutans_UA159_complete_sequence	668	244	244	1	1	0.991361	1	0.995662	E	Amino acid transport and metabolism	COG0703	Aromatic amino acid biosynthesis	M00022	Pathway modules; Amino acid metabolism; Aromatic amino acid metabolism	WP_002261939.1	shikimate kinase	COG0703	Shikimate kinase (AroK) (PDB:1E6C)	K00891	shikimate kinase [EC:2.7.1.71]	M00022	Shikimate pathway, phosphoenolpyruvate + erythrose-4P => chorismate	MAKILIGFMGAGKSTVSRLLDPDFQDMDDIITEKIGMPIAAFFEKEGEDAFREIESETLSNLADSDSTVSTGGGVVESARNRDILAKNGETIYLKADFETLCKRIEADSNNVRPLFINNSRQEFKKIFDRRQALYEEAANIIIDVAGKTPQEIVEEIK
241631	GC_00000978	Streptococcus_mutans_UA159_complete_sequence	1790	244	244	1	1	0.977746	1	0.988748	T	Signal transduction mechanisms					WP_002264540.1	YlbF family regulator	COG4550	Cell fate regulator YmcA, YheA/YmcA/DUF963 family (controls sporulation, competence, biofilm development) (YmcA) (PDB:6PRH) (PUBMED:23490197)					MSPFEEALNQLIELLQEHDSVQAFQAVEKKIKALPELKKVAHDMKGYQQDAVLFQRIEKSKAQKEADQKAQKMGESLDKLPIVQDYRAKMQDASDLLQYVTKTLEEKINEELGND
247731	GC_00001003	Streptococcus_mutans_UA159_complete_sequence	1524	244	244	1	1	0.991181	1	0.995571	O	Posttranslational modification, protein turnover, chaperones					WP_002263683.1	recombination regulator RecX (recX)	COG2137	SOS response regulatory protein OraA/RecX, interacts with RecA (RecX) (PDB:3C1D)	K03565	regulatory protein			MKITKIEKKKRLYLIEIDEAEHFYITEDTIVHFMLSKNKEILPEQLEEIKTFAQFSYGKNLALYYLSFKQRTEKEVKDYLIRHDINTTVISQILTQLKEEKWLDDSKYIDNILQQNLHSGDKGAFVLKQKLLQKGIESQLIEDMLKDFDFSSICIKTAQKLLKKYQSKLPKRALKDKLKQALTTKGFSYQEAQIALEDLDIENNSENEEELIYKELDKQYRKYSKKYENYELRQRLTQSLARKGFAFDAIKNALREYL
249927	GC_00001012	Streptococcus_mutans_UA159_complete_sequence	117	244	244	1	1	0.990765	1	0.995361	P	Inorganic ion transport and metabolism					WP_002263893.1	MFS transporter	COG2807	Cyanate permease (CynX)					MKAFMEKFSLLSLSLMLVSTFAVSPALPKMLSFYQTRGYSNAQVELLLSLSSFAILAVLLLNPWINLWLSERWSIILGLLLLSIGGSLPVFLQFYPLVFLSRLLLGLGIGLINARAISMISERFSGKIRVQMLGLRGSAEVLGSAILTFLAGQWLNVSWSFAFLIYGFGFLILLCYLLFVPAAKGKRESSQRQMYSTASKNHFTFRQLLYIFGLALYAGFVILVNSANTLRIPLVVEKLHLATASQASFILSLMMLMGILAGTLFSFLLALFKDYLMPLVVFVLGLGMLILWQANHLWLLSLGALVTGFVYSLGVTLVFHLLSEHMPRKQLTTATTLILIGCNLGGGCASFVLQLFACINSDVKAAFLIFAVLSLILGTLLLIRVLKTNRNLRK
253099	GC_00001025	Streptococcus_mutans_UA159_complete_sequence	1743	244	244	1	1	0.992394	1	0.996183	M	Cell wall/membrane/envelope biogenesis					WP_002262349.1	LD-carboxypeptidase	COG1619	Muramoyltetrapeptide carboxypeptidase LdcA (peptidoglycan recycling) (LdcA) (PDB:3TLZ)	K01297	muramoyltetrapeptide carboxypeptidase [EC:3.4.17.13]			MKKLTYGDHIRVLSPSNSIESLGGFNANLSAKRRLEKLGFTVSFSNNYMENDLLNSSSIASRVSDIHDAFREEHVNAILSTIGGFNANEILPYLDYKLIKSHPKIICGYSDTTALLNAIYAKTGMETYMGPSYSSFKMEEGQDYQSRMWLNAVTRHVYNLVPSDKWSSDPWYDPSQPRHFMPTEWKIYNNGKAEGIAIGGHLATFGLLRGTEFAPNPENYILFLEGSEEEKPTEISRHLAAVLQTYPNPQAVIFGRFPKECQMTEKIWHFILDKHPVLKQIPVMYDLDFAHTQPLFTFTIGAKVTIDTISRAIQFKTT
254075	GC_00001029	Streptococcus_mutans_UA159_complete_sequence	32	244	244	1	1	0.98427	1	0.992073	K	Transcription					WP_002263124.1	TetR/AcrR family transcriptional regulator	COG1309	DNA-binding protein, AcrR family, includes nucleoid occlusion protein SlmA (AcrR) (PDB:2QOP)					MEYQTRQWLEEALFDLLATKKSLHNISIAELSEHAQIARRTFYRYYHSKEQVLTNYLDRLIQDYIIELQTEKLTNFEDLVNLFFQYWSQYTESLKILQEANLLVLILQRYYDKLPAAYTTVMAPWHITNSDQRQISYDSRFIIGGLYSIFDEWLKTDHQTMPVNELVTTALNTIKRMKDS
