# Supplementary material for: mucG, mucH, and mucI Modulate Production of Mutanocyclin and Reutericyclins in Streptococcus mutans B04Sm5
Source: J Bacteriol. 2022 Apr 11;204(5):e00042-22. doi: 10.1128/jb.00042-22 (PMC9112991; doi:10.1128/jb.00042-22)
Supplement: Supplemental file 4 — Tables S4-S7. Download jb.00042-22-s0004.xlsx, XLSX file, 0.2 MB [file jb.00042-22-s0004.xlsx]

## Sheet: Table S4
Table S4: Differentially expressed genes in ONLY ∆mucG vs B04Sm5 (padj < 0.001)
geneid	locusid	baseMean	log2FoldChange	pvalue	padj	KO	KO_description
glgD	IBL27_RS03055	387.299	-4.83386	3.08349e-25	2.23078e-23	K00975	glucose-1-phosphate adenylyltransferase [EC:2.7.7.27]
IBL27_RS00715	IBL27_RS00715	32.49	-4.0551	8.19064e-20	2.9069e-18
IBL27_RS03265	IBL27_RS03265	395.539	-3.89223	1.72266e-10	1.74211e-09
IBL27_RS09205	IBL27_RS09205	86.7468	-3.86898	7.82244e-17	1.83925e-15
IBL27_RS02805	IBL27_RS02805	356.877	-3.78116	1.23577e-23	7.04386e-22	K10679	nitroreductase / dihydropteridine reductase [EC:1.-.-.- 1.5.1.34]
IBL27_RS00285	IBL27_RS00285	289.964	-3.34656	3.04968e-26	2.60748e-24
IBL27_RS02915	IBL27_RS02915	6.25488	-3.25081	1.79705e-05	7.64765e-05	K15772	arabinogalactan oligomer / maltooligosaccharide transport system permease protein
IBL27_RS06180	IBL27_RS06180	31.6467	-3.21654	2.2416e-11	2.55542e-10	K07107	acyl-CoA thioester hydrolase [EC:3.1.2.-]
IBL27_RS07070	IBL27_RS07070	46.4366	-3.21239	4.47359e-18	1.25595e-16	K06442	23S rRNA (cytidine1920-2'-O)/16S rRNA (cytidine1409-2'-O)-methyltransferase [EC:2.1.1.226 2.1.1.227]
IBL27_RS03580	IBL27_RS03580	37.2642	-3.19075	4.74748e-13	6.92249e-12
IBL27_RS04240	IBL27_RS04240	731.726	-3.18122	2.54943e-19	8.41311e-18	K01951	GMP synthase (glutamine-hydrolysing) [EC:6.3.5.2]
IBL27_RS06190	IBL27_RS06190	37.5195	-3.0929	1.74922e-08	1.24632e-07
IBL27_RS00730	IBL27_RS00730	17.54	-3.00568	5.9659e-10	5.61093e-09
IBL27_RS07625	IBL27_RS07625	357.183	-2.9254	1.37362e-17	3.63911e-16	K18692	ATP-dependent RNA helicase CshB [EC:3.6.4.13]
ccpA	IBL27_RS02830	1981.75	-2.84638	1.0254e-18	3.06155e-17	K02529	LacI family transcriptional regulator
IBL27_RS06280	IBL27_RS06280	92.3175	-2.77186	3.47645e-17	8.49246e-16
IBL27_RS07810	IBL27_RS07810	87.2984	-2.70511	7.60621e-14	1.23339e-12
yidC1	IBL27_RS08215	118.061	-2.66642	1.58933e-11	1.85686e-10	K03217	YidC/Oxa1 family membrane protein insertase
IBL27_RS08325	IBL27_RS08325	16.3081	-2.65617	7.73488e-06	3.53998e-05	K02782	glucitol/sorbitol PTS system EIIB component [EC:2.7.1.198]
IBL27_RS04770	IBL27_RS04770	37.8712	-2.64686	1.63553e-11	1.88738e-10	K08234	glyoxylase I family protein
IBL27_RS02745	IBL27_RS02745	66.5707	-2.61923	8.40555e-11	8.88249e-10
IBL27_RS07250	IBL27_RS07250	4362.85	-2.60586	2.02839e-05	8.47019e-05	K04047	starvation-inducible DNA-binding protein
IBL27_RS04570	IBL27_RS04570	22.8215	-2.5973	1.34726e-07	8.07066e-07
IBL27_RS03870	IBL27_RS03870	184.961	-2.59417	6.65359e-11	7.11102e-10
IBL27_RS04835	IBL27_RS04835	66.839	-2.55797	1.39454e-08	1.01279e-07	K05845	osmoprotectant transport system substrate-binding protein
IBL27_RS04860	IBL27_RS04860	71.4641	-2.53039	3.38556e-08	2.299e-07	K19784	chromate reductase, NAD(P)H dehydrogenase (quinone)
proB	IBL27_RS07660	46.4107	-2.52456	6.20147e-08	3.94086e-07	K00931	glutamate 5-kinase [EC:2.7.2.11]
IBL27_RS06655	IBL27_RS06655	158.906	-2.49302	1.12285e-15	2.29328e-14	K02784	phosphocarrier protein HPr
IBL27_RS08460	IBL27_RS08460	40.4814	-2.46913	6.52558e-09	5.03058e-08
lacC	IBL27_RS03225	151.996	-2.44162	8.42478e-07	4.62012e-06	K00917	tagatose 6-phosphate kinase [EC:2.7.1.144]
IBL27_RS04435	IBL27_RS04435	45.5004	-2.43967	4.91716e-08	3.24532e-07	K03483	mannitol operon transcriptional antiterminator
IBL27_RS04725	IBL27_RS04725	1511.11	-2.42516	8.79953e-13	1.21705e-11	K07335	basic membrane protein A and related proteins
IBL27_RS03530	IBL27_RS03530	75.2886	-2.42028	1.37133e-12	1.82171e-11
IBL27_RS02185	IBL27_RS02185	494.907	-2.39671	4.70531e-16	9.9446e-15	K14440	SWI/SNF-related matrix-associated actin-dependent regulator of chromatin subfamily A-like protein 1 [EC:3.6.4.12]
IBL27_RS00725	IBL27_RS00725	20.9867	-2.39644	2.12371e-06	1.08552e-05
cysK	IBL27_RS07450	359.637	-2.38616	5.18589e-12	6.54676e-11	K01738	cysteine synthase [EC:2.5.1.47]
IBL27_RS01335	IBL27_RS01335	56.2047	-2.36023	7.49486e-12	9.21427e-11
xerD	IBL27_RS02270	78.4209	-2.35202	1.62662e-10	1.65388e-09
IBL27_RS01315	IBL27_RS01315	12.656	-2.33185	1.1342e-05	5.05554e-05	K20341	immunity protein
IBL27_RS02845	IBL27_RS02845	237.27	-2.32602	8.71158e-14	1.38868e-12	K19002	1,2-diacylglycerol 3-alpha-glucosyltransferase [EC:2.4.1.337]
IBL27_RS04790	IBL27_RS04790	71.5429	-2.31461	5.2434e-11	5.70106e-10	K10804	acyl-CoA thioesterase I [EC:3.1.2.- 3.1.2.2 3.1.1.2 3.1.1.5]
IBL27_RS08675	IBL27_RS08675	29.8786	-2.2853	1.24213e-06	6.56306e-06	K04488	nitrogen fixation protein NifU and related proteins
lacD	IBL27_RS03230	145.886	-2.2709	0.000135982	0.000475431	K01635	tagatose 1,6-diphosphate aldolase [EC:4.1.2.40]
IBL27_RS08545	IBL27_RS08545	407.686	-2.25612	1.56483e-11	1.83966e-10	K20345	membrane fusion protein, peptide pheromone/bacteriocin exporter
IBL27_RS04225	IBL27_RS04225	34.2611	-2.2378	1.55797e-06	8.07311e-06
IBL27_RS07415	IBL27_RS07415	87.5836	-2.23743	1.33892e-12	1.81188e-11
IBL27_RS00340	IBL27_RS00340	52.6732	-2.19717	2.10207e-08	1.47537e-07
gyrA	IBL27_RS04760	259.384	-2.18696	1.11931e-11	1.33254e-10	K02469	DNA gyrase subunit A [EC:5.6.2.2]
IBL27_RS04920	IBL27_RS04920	1340.37	-2.14153	9.5229e-10	8.57061e-09	K01835	phosphoglucomutase [EC:5.4.2.2]
aroC	IBL27_RS06240	198.856	-2.135	8.91336e-13	1.2238e-11	K01736	chorismate synthase [EC:4.2.3.5]
aroB	IBL27_RS06245	61.2743	-2.13084	5.37275e-11	5.80813e-10	K01735	3-dehydroquinate synthase [EC:4.2.3.4]
IBL27_RS07485	IBL27_RS07485	276.245	-2.09575	4.99772e-08	3.28696e-07	K03768	peptidyl-prolyl cis-trans isomerase B (cyclophilin B) [EC:5.2.1.8]
IBL27_RS06250	IBL27_RS06250	79.0624	-2.06016	4.56106e-08	3.03157e-07	K00014	shikimate dehydrogenase [EC:1.1.1.25]
ybeY	IBL27_RS02730	31.248	-2.01743	1.01822e-05	4.61509e-05	K07042	probable rRNA maturation factor
IBL27_RS04180	IBL27_RS04180	35.2176	-1.96777	8.07846e-08	5.01505e-07
IBL27_RS02425	IBL27_RS02425	20.7713	-1.96099	0.000124049	0.0004386
rsgA	IBL27_RS08140	44.6519	-1.94211	2.37772e-07	1.3933e-06	K06949	ribosome biogenesis GTPase / thiamine phosphate phosphatase [EC:3.6.1.- 3.1.3.100]
IBL27_RS03540	IBL27_RS03540	138.801	-1.93982	1.91643e-10	1.9277e-09
IBL27_RS04865	IBL27_RS04865	86.1492	-1.93701	2.61525e-06	1.31884e-05	K03734	FAD:protein FMN transferase [EC:2.7.1.180]
cls	IBL27_RS05340	102.624	-1.93405	3.53252e-05	0.000138581	K06131	cardiolipin synthase A/B [EC:2.7.8.-]
IBL27_RS03345	IBL27_RS03345	30.3089	-1.93301	4.09159e-06	1.98358e-05
IBL27_RS00350	IBL27_RS00350	27.4783	-1.8845	4.7964e-06	2.27255e-05
IBL27_RS04775	IBL27_RS04775	18.5454	-1.86234	5.82848e-05	0.000223558
sufD	IBL27_RS08685	77.9826	-1.85361	2.76474e-06	1.38311e-05	K09015	Fe-S cluster assembly protein SufD
IBL27_RS06195	IBL27_RS06195	20.1554	-1.84627	9.20622e-05	0.00033495
IBL27_RS03465	IBL27_RS03465	136.876	-1.84208	6.36782e-09	4.94954e-08	K03930	putative tributyrin esterase [EC:3.1.1.-]
IBL27_RS00305	IBL27_RS00305	63.5644	-1.83697	1.6476e-05	7.05953e-05
fabZ	IBL27_RS02165	34.2175	-1.82497	5.7437e-06	2.67423e-05	K02372	3-hydroxyacyl-[acyl-carrier-protein] dehydratase [EC:4.2.1.59]
IBL27_RS01005	IBL27_RS01005	126.627	-1.81698	9.59004e-06	4.35721e-05
IBL27_RS00240	IBL27_RS00240	144.331	-1.80419	5.76105e-05	0.000221606	K00764	amidophosphoribosyltransferase [EC:2.4.2.14]
rlmB	IBL27_RS00785	31.9406	-1.80122	0.00019211	0.000642986	K03218	23S rRNA (guanosine2251-2'-O)-methyltransferase [EC:2.1.1.185]
IBL27_RS05020	IBL27_RS05020	110.787	-1.77559	4.13266e-06	1.99834e-05	K03710	GntR family transcriptional regulator
IBL27_RS01020	IBL27_RS01020	23.7406	-1.76354	4.78861e-05	0.000186488
IBL27_RS01075	IBL27_RS01075	38.5168	-1.75591	6.38237e-06	2.96426e-05	K07778	two-component system, NarL family, sensor histidine kinase DesK [EC:2.7.13.3]
rpiA	IBL27_RS04215	134.28	-1.69696	4.31429e-09	3.50151e-08	K01807	ribose 5-phosphate isomerase A [EC:5.3.1.6]
IBL27_RS03085	IBL27_RS03085	58.1979	-1.6957	5.64733e-08	3.65039e-07	K02113	F-type H+-transporting ATPase subunit delta
IBL27_RS07675	IBL27_RS07675	83.9984	-1.63443	1.15533e-07	6.98772e-07	K01879	glycyl-tRNA synthetase beta chain [EC:6.1.1.14]
IBL27_RS00410	IBL27_RS00410	41.9337	-1.6315	1.11416e-06	5.9538e-06	K07260	zinc D-Ala-D-Ala carboxypeptidase [EC:3.4.17.14]
cas9	IBL27_RS03625	104.495	-1.62572	1.03964e-08	7.76015e-08	K09952	CRISPR-associated endonuclease Csn1 [EC:3.1.-.-]
IBL27_RS02770	IBL27_RS02770	59.791	-1.61575	1.96213e-06	1.01117e-05
IBL27_RS04450	IBL27_RS04450	107.422	-1.60857	0.000216685	0.000718845
IBL27_RS01460	IBL27_RS01460	60.6621	-1.5918	2.38495e-05	9.71017e-05	K09888	cell division protein ZapA
IBL27_RS05785	IBL27_RS05785	74.207	-1.57375	0.000245602	0.000803438
IBL27_RS01530	IBL27_RS01530	30.0127	-1.52735	0.000107792	0.000385468
IBL27_RS09180	IBL27_RS09180	277.58	-1.5193	8.9503e-08	5.48388e-07	K20108	maltose PTS system EIICB or EIICBA component [EC:2.7.1.208]
IBL27_RS04750	IBL27_RS04750	274.135	-1.51036	4.75841e-10	4.52049e-09
IBL27_RS07555	IBL27_RS07555	72.5373	-1.50189	1.07536e-05	4.82756e-05	K07444	putative N6-adenine-specific DNA methylase [EC:2.1.1.-]
IBL27_RS09370	IBL27_RS09370	273.298	-1.41654	1.82548e-05	7.75108e-05
lepA	IBL27_RS03670	79.3326	-1.40183	0.000127424	0.000448846	K03596	GTP-binding protein LepA
frr	IBL27_RS02705	205.358	-1.3935	1.68985e-07	1.00272e-06	K02838	ribosome recycling factor
rmuC	IBL27_RS08125	111.802	-1.39281	0.000119355	0.000423599	K09760	DNA recombination protein RmuC
IBL27_RS00790	IBL27_RS00790	116.436	-1.36326	3.41791e-05	0.000134782
IBL27_RS08020	IBL27_RS08020	89.388	-1.35757	0.000137718	0.000478892	K23775	MarR family transcriptional regulator, organic hydroperoxide resistance regulator
IBL27_RS06975	IBL27_RS06975	99.3782	-1.35582	0.000133731	0.000469305	K01929	UDP-N-acetylmuramoyl-tripeptide--D-alanyl-D-alanine ligase [EC:6.3.2.10]
dcm	IBL27_RS02635	83.0711	-1.3446	1.92973e-05	8.1023e-05
sufB	IBL27_RS03950	225.431	-1.34375	1.40506e-05	6.17504e-05	K09014	Fe-S cluster assembly protein SufB
IBL27_RS03695	IBL27_RS03695	373.205	-1.33534	2.33994e-05	9.54756e-05	K01610	phosphoenolpyruvate carboxykinase (ATP) [EC:4.1.1.49]
IBL27_RS06235	IBL27_RS06235	133.577	-1.33494	8.1334e-05	0.00030116	K04517	prephenate dehydrogenase [EC:1.3.1.12]
IBL27_RS07085	IBL27_RS07085	40.6066	-1.31647	3.88234e-05	0.000151823	K03601	exodeoxyribonuclease VII large subunit [EC:3.1.11.6]
IBL27_RS01435	IBL27_RS01435	188.984	-1.3023	2.69005e-07	1.56172e-06	K02794	mannose PTS system EIIAB component [EC:2.7.1.191]
whiA	IBL27_RS03895	85.6579	-1.23704	0.000282652	0.00091667	K09762	uncharacterized protein
smc	IBL27_RS03170	240.253	-1.22654	1.471e-05	6.3883e-05	K03529	chromosome segregation protein
metG	IBL27_RS02630	196.681	-1.12654	9.25646e-05	0.000336128	K01874	methionyl-tRNA synthetase [EC:6.1.1.10]
IBL27_RS07345	IBL27_RS07345	58.7261	-1.09214	0.000175587	0.000592959
IBL27_RS01620	IBL27_RS01620	178.391	-1.0889	2.95457e-05	0.000118498	K01626	3-deoxy-7-phosphoheptulonate synthase [EC:2.5.1.54]
dnaB	IBL27_RS09685	66.6878	-1.07878	0.000114909	0.00041014	K02314	replicative DNA helicase [EC:3.6.4.12]
IBL27_RS03740	IBL27_RS03740	190.369	1.01499	6.75776e-05	0.000255761
IBL27_RS06210	IBL27_RS06210	115.157	1.11565	2.20799e-05	9.12798e-05	K01005	polyisoprenyl-teichoic acid--peptidoglycan teichoic acid transferase [EC:2.7.8.-]
IBL27_RS02465	IBL27_RS02465	346.89	1.183	1.41806e-06	7.38882e-06	K01358	ATP-dependent Clp protease, protease subunit [EC:3.4.21.92]
IBL27_RS03500	IBL27_RS03500	67.0471	1.19754	0.000184409	0.000619417	K20542	endoglucanase [EC:3.2.1.4]
IBL27_RS04275	IBL27_RS04275	45.2775	1.21077	0.000230604	0.000757462	K00762	orotate phosphoribosyltransferase [EC:2.4.2.10]
IBL27_RS01170	IBL27_RS01170	142.24	1.22538	2.80429e-05	0.000112903	K01869	leucyl-tRNA synthetase [EC:6.1.1.4]
serS	IBL27_RS01405	90.4418	1.25297	2.24877e-05	9.21555e-05	K01875	seryl-tRNA synthetase [EC:6.1.1.11]
IBL27_RS03715	IBL27_RS03715	57.1997	1.32532	0.000127207	0.000448846	K01649	2-isopropylmalate synthase [EC:2.3.3.13]
IBL27_RS08350	IBL27_RS08350	410.211	1.34567	2.80906e-05	0.000112903	K01810	glucose-6-phosphate isomerase [EC:5.3.1.9]
IBL27_RS01260	IBL27_RS01260	162.427	1.37677	1.40883e-05	6.17717e-05	K02483	two-component system, OmpR family, response regulator
IBL27_RS07165	IBL27_RS07165	81.9114	1.37931	0.000170459	0.000577719
IBL27_RS02495	IBL27_RS02495	32.3021	1.39128	0.000153398	0.000526537	K01995	branched-chain amino acid transport system ATP-binding protein
IBL27_RS01515	IBL27_RS01515	143.432	1.42537	9.29468e-07	5.00954e-06	K02963	small subunit ribosomal protein S18
IBL27_RS05435	IBL27_RS05435	28.1522	1.46734	0.000149348	0.000514512	K00872	homoserine kinase [EC:2.7.1.39]
prsA	IBL27_RS06785	85.8141	1.49122	8.31838e-07	4.57511e-06	K07533	foldase protein PrsA [EC:5.2.1.8]
IBL27_RS06300	IBL27_RS06300	29.526	1.51378	0.000182498	0.000614093
IBL27_RS01540	IBL27_RS01540	28.1522	1.51961	0.000200549	0.000670042	K03284	magnesium transporter
IBL27_RS03310	IBL27_RS03310	319.173	1.53263	0.000280915	0.000914187
IBL27_RS04470	IBL27_RS04470	28.8867	1.54827	0.000186483	0.000625268	K13283	ferrous-iron efflux pump FieF
IBL27_RS07170	IBL27_RS07170	80.5352	1.60107	0.000267664	0.000874089	K01870	isoleucyl-tRNA synthetase [EC:6.1.1.5]
IBL27_RS06940	IBL27_RS06940	56.1701	1.60757	2.76813e-05	0.000111735
tuf	IBL27_RS06510	1109.99	1.61199	9.09993e-05	0.000332299	K02358	elongation factor Tu
tpx	IBL27_RS05620	76.7973	1.6508	0.000274467	0.000894754	K11065	thioredoxin-dependent peroxiredoxin [EC:1.11.1.24]
IBL27_RS04495	IBL27_RS04495	26.7783	1.65263	1.02423e-05	4.63121e-05
IBL27_RS08255	IBL27_RS08255	61.9808	1.65898	3.02587e-06	1.50573e-05
IBL27_RS03945	IBL27_RS03945	72.9227	1.66026	6.01443e-08	3.86114e-07
IBL27_RS06930	IBL27_RS06930	3740.59	1.67324	0.000122048	0.00043234
IBL27_RS03125	IBL27_RS03125	29.3333	1.69992	0.000134807	0.000472202	K15051	DNA-entry nuclease
IBL27_RS01860	IBL27_RS01860	74.5279	1.71561	2.81355e-08	1.94569e-07	K18189	translational activator of cytochrome c oxidase 1
IBL27_RS03515	IBL27_RS03515	26.4297	1.75499	0.000240203	0.000787145	K07009	lipid II isoglutaminyl synthase (glutamine-hydrolysing) [EC:6.3.5.13]
IBL27_RS06160	IBL27_RS06160	85.2243	1.77348	6.24974e-05	0.000238453
IBL27_RS04780	IBL27_RS04780	44.6236	1.83285	3.76243e-07	2.11258e-06
IBL27_RS06385	IBL27_RS06385	29.9206	1.84611	4.3217e-05	0.000168654	K18926	MFS transporter, DHA2 family, lincomycin resistance protein
IBL27_RS05685	IBL27_RS05685	18.3077	1.84716	8.91778e-05	0.000327624	K06147	ATP-binding cassette, subfamily B, bacterial
IBL27_RS06985	IBL27_RS06985	69.6458	1.84742	3.61079e-09	2.9659e-08	K23675	riboflavin transporter
IBL27_RS01370	IBL27_RS01370	19.5744	1.85572	5.83556e-05	0.000223558
rplD	IBL27_RS09030	24.1065	1.894	2.19562e-05	9.09682e-05	K02926	large subunit ribosomal protein L4
rpsE	IBL27_RS08950	45.3358	1.90976	1.47396e-05	6.3883e-05	K02988	small subunit ribosomal protein S5
IBL27_RS00965	IBL27_RS00965	62.2217	1.97411	7.80102e-09	5.89306e-08
IBL27_RS06325	IBL27_RS06325	43.4861	1.97419	1.09244e-05	4.89259e-05	K08303	putative protease [EC:3.4.-.-]
IBL27_RS00225	IBL27_RS00225	24.0119	1.99755	8.51571e-07	4.65641e-06	K01923	phosphoribosylaminoimidazole-succinocarboxamide synthase [EC:6.3.2.6]
IBL27_RS05520	IBL27_RS05520	22.0415	2.00659	1.91506e-05	8.07675e-05	K03811	nicotinamide mononucleotide transporter
IBL27_RS09705	IBL27_RS09705	49.7584	2.01138	5.18109e-06	2.42429e-05
citC	IBL27_RS05230	31.1673	2.01728	4.37516e-06	2.08346e-05	K01910	[citrate (pro-3S)-lyase] ligase [EC:6.2.1.22]
IBL27_RS01420	IBL27_RS01420	28.203	2.02504	3.66927e-07	2.07889e-06
trmFO	IBL27_RS05265	98.849	2.02619	1.16448e-06	6.20508e-06	K04094	methylenetetrahydrofolate--tRNA-(uracil-5-)-methyltransferase [EC:2.1.1.74]
IBL27_RS00695	IBL27_RS00695	29.0191	2.02691	2.56526e-06	1.30061e-05
IBL27_RS06290	IBL27_RS06290	38.7357	2.07399	7.61203e-06	3.49225e-05
IBL27_RS08245	IBL27_RS08245	17.7479	2.08562	0.000100681	0.000361413	K07105	uncharacterized protein
IBL27_RS06480	IBL27_RS06480	19.0426	2.08909	8.8379e-05	0.000325325	K07090	uncharacterized protein
IBL27_RS06810	IBL27_RS06810	19.224	2.09485	4.25231e-06	2.03527e-05
IBL27_RS07685	IBL27_RS07685	28.2145	2.11973	6.86753e-05	0.000259394
IBL27_RS07850	IBL27_RS07850	28.4758	2.13589	4.91684e-06	2.31794e-05	K21064	5-amino-6-(5-phospho-D-ribitylamino)uracil phosphatase [EC:3.1.3.104]
nusG	IBL27_RS01155	27.4906	2.14505	5.78943e-07	3.21236e-06	K02601	transcription termination/antitermination protein NusG
IBL27_RS00880	IBL27_RS00880	196.884	2.17256	4.74602e-14	7.97077e-13	K03709	DtxR family transcriptional regulator, Mn-dependent transcriptional regulator
IBL27_RS02135	IBL27_RS02135	100.888	2.17572	5.21098e-10	4.92556e-09	K02078	acyl carrier protein
IBL27_RS04165	IBL27_RS04165	48.7034	2.18103	6.98181e-06	3.22673e-05	K07025	putative hydrolase of the HAD superfamily
rpsA	IBL27_RS04360	512.336	2.18165	6.12645e-09	4.8217e-08	K02945	small subunit ribosomal protein S1
IBL27_RS02505	IBL27_RS02505	41.3317	2.18224	3.02326e-08	2.07172e-07	K04767	acetoin utilization protein AcuB
IBL27_RS03980	IBL27_RS03980	19.06	2.20644	0.000204915	0.000682203	K23776	MerR family transcriptional regulator, global nitrogen regulator
IBL27_RS02305	IBL27_RS02305	15.4984	2.20717	1.1447e-05	5.09028e-05	K03216	tRNA (cytidine/uridine-2'-O-)-methyltransferase [EC:2.1.1.207]
IBL27_RS07145	IBL27_RS07145	67.5602	2.21879	0.000137735	0.000478892
ssrA	IBL27_RS04375	11699.4	2.27754	9.0841e-05	0.000332299
IBL27_RS04690	IBL27_RS04690	21.516	2.27757	9.27536e-05	0.000336165	K14982	two-component system, OmpR family, sensor histidine kinase CiaH [EC:2.7.13.3]
IBL27_RS08695	IBL27_RS08695	92.3162	2.2886	8.99918e-07	4.86421e-06	K02851	UDP-GlcNAc:undecaprenyl-phosphate/decaprenyl-phosphate GlcNAc-1-phosphate transferase [EC:2.7.8.33 2.7.8.35]
IBL27_RS05240	IBL27_RS05240	14.8436	2.29905	2.39973e-05	9.74923e-05	K19082	two-component system, OmpR family, response regulator protein BraR/BceR
IBL27_RS02105	IBL27_RS02105	47.4298	2.31033	1.78335e-06	9.2156e-06
IBL27_RS04490	IBL27_RS04490	42.8943	2.3136	1.0743e-05	4.82756e-05	K07130	arylformamidase [EC:3.5.1.9]
IBL27_RS08630	IBL27_RS08630	41.2714	2.31444	3.87338e-06	1.88752e-05	K07078	uncharacterized protein
IBL27_RS00765	IBL27_RS00765	24.0307	2.32045	8.35586e-08	5.17019e-07
IBL27_RS00190	IBL27_RS00190	763.301	2.32142	9.60032e-19	2.91261e-17
IBL27_RS09720	IBL27_RS09720	90.5925	2.35256	1.41313e-07	8.43841e-07
IBL27_RS04120	IBL27_RS04120	43.78	2.3527	3.85539e-09	3.15304e-08
IBL27_RS05595	IBL27_RS05595	90.1415	2.35823	6.6799e-09	5.10768e-08	K08987	putative membrane protein
treR	IBL27_RS09155	10.5785	2.35947	3.53637e-05	0.000138581	K03486	GntR family transcriptional regulator, trehalose operon transcriptional repressor
IBL27_RS08480	IBL27_RS08480	136.014	2.36037	8.14187e-12	9.94472e-11	K06929	uncharacterized protein
IBL27_RS00415	IBL27_RS00415	24.4191	2.36068	7.36936e-05	0.000277078	K02395	peptidoglycan hydrolase FlgJ
IBL27_RS00775	IBL27_RS00775	30.7251	2.36083	3.47777e-07	1.98233e-06
IBL27_RS09665	IBL27_RS09665	74.1441	2.36132	6.10997e-10	5.68953e-09	K01421	putative membrane protein
IBL27_RS04115	IBL27_RS04115	14.1882	2.37373	5.00218e-06	2.35228e-05
IBL27_RS05080	IBL27_RS05080	25.1206	2.38159	1.04503e-05	4.71391e-05
IBL27_RS05375	IBL27_RS05375	24.8542	2.38188	4.3926e-08	2.92996e-07	K02757	beta-glucoside PTS system EIICBA component [EC:2.7.1.-]
IBL27_RS08030	IBL27_RS08030	9.24648	2.38258	0.000164082	0.00055711	K05275	pyridoxine 4-dehydrogenase [EC:1.1.1.65]
IBL27_RS09350	IBL27_RS09350	11.9389	2.39476	8.565e-06	3.90091e-05
IBL27_RS02905	IBL27_RS02905	121.034	2.42219	6.78241e-07	3.74126e-06	K00790	UDP-N-acetylglucosamine 1-carboxyvinyltransferase [EC:2.5.1.7]
yaaA	IBL27_RS09395	21.8008	2.43179	8.15575e-06	3.72354e-05	K09861	uncharacterized protein
IBL27_RS05025	IBL27_RS05025	15.5885	2.48452	3.35551e-05	0.000132599
rplA	IBL27_RS02695	207.257	2.49222	1.58595e-14	2.81431e-13	K02863	large subunit ribosomal protein L1
IBL27_RS03195	IBL27_RS03195	39.3688	2.49806	8.07657e-08	5.01505e-07
IBL27_RS02570	IBL27_RS02570	29.7386	2.51379	9.84815e-08	5.99494e-07	K00537	arsenate reductase (glutaredoxin) [EC:1.20.4.1]
guaB	IBL27_RS09770	230.944	2.538	5.46792e-08	3.55888e-07	K00088	IMP dehydrogenase [EC:1.1.1.205]
rpmA	IBL27_RS05935	34.7039	2.54072	1.19867e-08	8.84195e-08	K02899	large subunit ribosomal protein L27
IBL27_RS02195	IBL27_RS02195	124.561	2.55478	5.7142e-11	6.14195e-10	K01924	UDP-N-acetylmuramate--alanine ligase [EC:6.3.2.8]
IBL27_RS07890	IBL27_RS07890	147.21	2.59425	4.05561e-18	1.15585e-16	K02440	glycerol uptake facilitator protein
IBL27_RS05450	IBL27_RS05450	13.1565	2.62306	5.15809e-06	2.41954e-05
IBL27_RS05670	IBL27_RS05670	18.9413	2.62785	1.45565e-06	7.56377e-06	K21908	membrane protein HdeD
gdhA	IBL27_RS05665	84.9835	2.64484	7.79889e-10	7.15794e-09	K00262	glutamate dehydrogenase (NADP+) [EC:1.4.1.4]
IBL27_RS00100	IBL27_RS00100	16.234	2.65617	0.000221911	0.000733593
IBL27_RS01920	IBL27_RS01920	15.8677	2.65817	0.000208196	0.000691903
IBL27_RS03820	IBL27_RS03820	79.7048	2.66046	1.29829e-07	7.82722e-07	K03366	meso-butanediol dehydrogenase / (S,S)-butanediol dehydrogenase / diacetyl reductase [EC:1.1.1.- 1.1.1.76 1.1.1.304]
IBL27_RS01730	IBL27_RS01730	38.4173	2.66946	3.38451e-09	2.79222e-08	K07485	transposase
hrcA	IBL27_RS00430	301.9	2.67761	2.4105e-17	6.12723e-16	K03705	heat-inducible transcriptional repressor
IBL27_RS02065	IBL27_RS02065	16.3649	2.70234	0.000154147	0.000528143
IBL27_RS04950	IBL27_RS04950	42.3558	2.72133	2.26032e-11	2.56124e-10
IBL27_RS01040	IBL27_RS01040	11.2042	2.73163	0.000118448	0.000421175
IBL27_RS01375	IBL27_RS01375	16.9636	2.75897	2.81896e-07	1.63153e-06
IBL27_RS00465	IBL27_RS00465	46.3692	2.78483	9.46773e-11	9.83911e-10
IBL27_RS05975	IBL27_RS05975	92.1395	2.82132	8.80225e-14	1.39135e-12
IBL27_RS06565	IBL27_RS06565	16.7655	2.82218	2.42453e-07	1.41632e-06	K22305	phosphoserine phosphatase [EC:3.1.3.3]
IBL27_RS03020	IBL27_RS03020	23.1767	2.83021	8.73134e-08	5.36721e-07
rplL	IBL27_RS05460	176.842	2.84661	1.85643e-09	1.60919e-08	K02935	large subunit ribosomal protein L7/L12
IBL27_RS05735	IBL27_RS05735	13.887	2.84809	7.15147e-06	3.29704e-05	K19302	undecaprenyl-diphosphatase [EC:3.6.1.27]
IBL27_RS05730	IBL27_RS05730	32.0125	2.86238	1.11784e-07	6.78276e-07
IBL27_RS07715	IBL27_RS07715	26.1111	2.88783	7.36572e-06	3.38751e-05
IBL27_RS06865	IBL27_RS06865	26.3183	2.92904	3.53479e-11	3.9577e-10
rfbD	IBL27_RS06055	20.9162	2.93515	6.62533e-09	5.08663e-08	K00067	dTDP-4-dehydrorhamnose reductase [EC:1.1.1.133]
ruvX	IBL27_RS09425	29.4327	2.94052	5.7013e-08	3.67265e-07	K07447	putative holliday junction resolvase [EC:3.1.-.-]
rpmG	IBL27_RS09555	69.0203	2.96337	2.17164e-08	1.51853e-07	K02913	large subunit ribosomal protein L33
IBL27_RS02350	IBL27_RS02350	9.87401	3.02433	2.75035e-06	1.37958e-05
IBL27_RS08025	IBL27_RS08025	8.38783	3.03749	0.000101475	0.000363569	K00091	dihydroflavonol-4-reductase [EC:1.1.1.219]
trmB	IBL27_RS07800	32.117	3.03905	2.86039e-07	1.64538e-06	K03439	tRNA (guanine-N7-)-methyltransferase [EC:2.1.1.33]
IBL27_RS00220	IBL27_RS00220	6.79315	3.05766	9.84388e-05	0.0003554
IBL27_RS05480	IBL27_RS05480	6.88849	3.06951	0.000117223	0.000417606	K00868	pyridoxine kinase [EC:2.7.1.35]
IBL27_RS08555	IBL27_RS08555	8.97992	3.07507	2.22546e-05	9.15992e-05
IBL27_RS06610	IBL27_RS06610	29.3123	3.0763	3.92022e-11	4.31225e-10
IBL27_RS08580	IBL27_RS08580	24.369	3.10435	5.03609e-08	3.30066e-07
IBL27_RS04150	IBL27_RS04150	137.93	3.11301	3.16003e-16	6.8322e-15
IBL27_RS03135	IBL27_RS03135	8.0133	3.14985	7.5466e-05	0.00028221	K10040	aspartate/glutamate/glutamine transport system permease protein
folK	IBL27_RS05410	77.7603	3.17472	1.325e-07	7.96268e-07	K00950	2-amino-4-hydroxy-6-hydroxymethyldihydropteridine diphosphokinase [EC:2.7.6.3]
IBL27_RS00455	IBL27_RS00455	8.59371	3.2115	2.18154e-05	9.05846e-05
IBL27_RS06330	IBL27_RS06330	116.551	3.23198	8.93554e-12	1.08437e-10
IBL27_RS00840	IBL27_RS00840	19.5782	3.23292	2.24606e-05	9.21555e-05
IBL27_RS04970	IBL27_RS04970	11.5004	3.26613	3.81343e-07	2.13484e-06
IBL27_RS06085	IBL27_RS06085	51.5737	3.27426	5.34424e-13	7.61554e-12	K02970	small subunit ribosomal protein S21
IBL27_RS07120	IBL27_RS07120	8.42444	3.28114	6.37605e-05	0.000242645
IBL27_RS06730	IBL27_RS06730	11.37	3.30584	3.45505e-06	1.69685e-05	K20487	two-component system, OmpR family, lantibiotic biosynthesis sensor histidine kinase NisK/SpaK [EC:2.7.13.3]
IBL27_RS09420	IBL27_RS09420	66.2979	3.32558	2.54211e-16	5.56013e-15
IBL27_RS07980	IBL27_RS07980	106.62	3.34014	6.38814e-21	2.73093e-19
IBL27_RS03925	IBL27_RS03925	170.434	3.3711	1.64336e-15	3.25384e-14	K02909	large subunit ribosomal protein L31
rpmH	IBL27_RS08200	169.753	3.37348	4.31872e-09	3.50151e-08	K02914	large subunit ribosomal protein L34
smpB	IBL27_RS02795	5.09793	3.38405	0.000130543	0.000458976	K03664	SsrA-binding protein
rpsI	IBL27_RS00815	139.9	3.44127	1.53323e-24	9.30326e-23	K02996	small subunit ribosomal protein S9
IBL27_RS06770	IBL27_RS06770	6.61088	3.44387	1.34813e-05	5.9387e-05	K02051	NitT/TauT family transport system substrate-binding protein
yghU	IBL27_RS03935	25.9214	3.44968	1.30421e-12	1.7777e-11	K00799	glutathione S-transferase [EC:2.5.1.18]
IBL27_RS08300	IBL27_RS08300	124.266	3.4707	8.84663e-16	1.84895e-14	K05823	N-acetyldiaminopimelate deacetylase [EC:3.5.1.47]
IBL27_RS02850	IBL27_RS02850	303.74	3.50902	2.03808e-10	2.03917e-09
IBL27_RS02720	IBL27_RS02720	8.80136	3.51753	4.30044e-06	2.05308e-05
thiT	IBL27_RS06540	26.7652	3.52456	1.30184e-13	2.00718e-12	K16789	thiamine transporter
IBL27_RS04695	IBL27_RS04695	85.1392	3.53359	9.52081e-26	7.16346e-24	K02968	small subunit ribosomal protein S20
IBL27_RS06355	IBL27_RS06355	151.574	3.53694	3.81983e-29	4.55955e-27	K03973	phage shock protein C
IBL27_RS03140	IBL27_RS03140	35.8043	3.54385	5.14549e-13	7.38829e-12	K02030	polar amino acid transport system substrate-binding protein
rpsD	IBL27_RS09675	250.696	3.54405	1.20252e-28	1.25663e-26	K02986	small subunit ribosomal protein S4
truA	IBL27_RS00450	16.5843	3.56235	1.22311e-08	8.95203e-08	K06173	tRNA pseudouridine38-40 synthase [EC:5.4.99.12]
IBL27_RS04355	IBL27_RS04355	23.0787	3.57327	1.21988e-08	8.95203e-08
rplT	IBL27_RS06570	124.939	3.5965	3.06467e-19	9.93903e-18	K02887	large subunit ribosomal protein L20
IBL27_RS03610	IBL27_RS03610	5.51875	3.60384	7.37992e-05	0.000277078	K00244	fumarate reductase flavoprotein subunit [EC:1.3.5.4]
IBL27_RS06980	IBL27_RS06980	60.1537	3.61362	1.61972e-20	6.48234e-19	K03453	bile acid:Na+ symporter, BASS family
IBL27_RS05855	IBL27_RS05855	9.47275	3.62204	1.88578e-05	7.97112e-05	K06960	uncharacterized protein
IBL27_RS01400	IBL27_RS01400	60.0484	3.64674	2.04289e-17	5.33706e-16
IBL27_RS09715	IBL27_RS09715	175.355	3.66646	2.29503e-16	5.07877e-15
leuD	IBL27_RS03730	104.706	3.69623	9.85365e-25	6.17824e-23	K01704	3-isopropylmalate/(R)-2-methylmalate dehydratase small subunit [EC:4.2.1.33 4.2.1.35]
IBL27_RS04000	IBL27_RS04000	10.2644	3.7318	2.99227e-07	1.71599e-06
IBL27_RS04475	IBL27_RS04475	42.7834	3.76105	1.12377e-16	2.60963e-15	K03310	alanine or glycine:cation symporter, AGCS family
IBL27_RS00865	IBL27_RS00865	30.4626	3.80001	1.05545e-13	1.65442e-12	K10830	manganese/zinc transport system ATP-binding protein [EC:7.2.2.5]
IBL27_RS00275	IBL27_RS00275	73.3693	3.81235	1.13384e-15	2.29328e-14
IBL27_RS09345	IBL27_RS09345	19.0709	3.87078	2.2237e-09	1.90126e-08	K19575	MerR family transcriptional regulator, activator of bmr gene
IBL27_RS01385	IBL27_RS01385	6.07943	3.90067	1.77032e-05	7.55096e-05
IBL27_RS05565	IBL27_RS05565	6.92267	3.97214	2.69685e-06	1.35636e-05	K16960	L-cystine transport system ATP-binding protein [EC:7.4.2.1]
IBL27_RS00135	IBL27_RS00135	207.325	3.99789	8.69588e-10	7.86391e-09
IBL27_RS03605	IBL27_RS03605	11.6357	4.04498	1.45645e-08	1.05368e-07
IBL27_RS00215	IBL27_RS00215	8.48683	4.055	2.10538e-06	1.07908e-05	K02078	acyl carrier protein
IBL27_RS01065	IBL27_RS01065	6.40465	4.08088	2.27665e-06	1.16053e-05	K03111	single-strand DNA-binding protein
IBL27_RS01135	IBL27_RS01135	12.7202	4.10654	6.0751e-09	4.80412e-08
IBL27_RS08150	IBL27_RS08150	56.0366	4.14765	0.000176055	0.000593475
IBL27_RS08145	IBL27_RS08145	9.92918	4.23102	2.84838e-06	1.42117e-05
IBL27_RS09795	IBL27_RS09795	7.96109	4.24636	2.59611e-05	0.000105017
rplS	IBL27_RS03975	672.555	4.35683	6.97098e-18	1.8732e-16	K02884	large subunit ribosomal protein L19
IBL27_RS09240	IBL27_RS09240	8.72708	4.46901	6.82341e-08	4.29259e-07
IBL27_RS03025	IBL27_RS03025	32.2388	4.50243	1.82729e-12	2.3869e-11
IBL27_RS01945	IBL27_RS01945	12.3534	4.51094	1.63012e-07	9.70332e-07
IBL27_RS01940	IBL27_RS01940	137.14	4.52685	1.48452e-05	6.41926e-05
IBL27_RS09435	IBL27_RS09435	6.00299	4.5312	4.83107e-06	2.28323e-05
IBL27_RS01410	IBL27_RS01410	22.2946	4.53229	8.58773e-13	1.19656e-11
IBL27_RS02810	IBL27_RS02810	3.09404	4.63254	0.000145304	0.000501929
IBL27_RS08475	IBL27_RS08475	87.677	4.73278	1.88288e-15	3.68927e-14
IBL27_RS03995	IBL27_RS03995	7.65247	4.79453	5.95436e-07	3.29416e-06
IBL27_RS08565	IBL27_RS08565	132.591	4.79586	1.29274e-19	4.38581e-18
IBL27_RS09655	IBL27_RS09655	37.9811	4.84934	2.62565e-20	1.00793e-18
IBL27_RS08785	IBL27_RS08785	10.9302	4.84965	2.89267e-09	2.40757e-08
IBL27_RS04350	IBL27_RS04350	17.7143	5.02911	2.10448e-09	1.81584e-08
IBL27_RS00550	IBL27_RS00550	23.2526	5.05169	6.07858e-09	4.80412e-08
IBL27_RS01935	IBL27_RS01935	4.47113	5.08026	2.03086e-05	8.47019e-05
IBL27_RS00115	IBL27_RS00115	4.49492	5.09176	1.91995e-05	8.07925e-05
copZ	IBL27_RS07745	13.688	5.11906	8.17508e-10	7.42866e-09
IBL27_RS02080	IBL27_RS02080	4.77304	5.17953	1.50195e-05	6.47975e-05
IBL27_RS02075	IBL27_RS02075	57.7341	5.27328	1.46771e-12	1.93061e-11
IBL27_RS00110	IBL27_RS00110	57.7812	5.27455	1.37524e-12	1.82171e-11
IBL27_RS01930	IBL27_RS01930	57.7812	5.27455	1.37524e-12	1.82171e-11
IBL27_RS00175	IBL27_RS00175	89.937	5.45005	5.82571e-13	8.23922e-12
secE	IBL27_RS01150	41.6116	5.48474	3.62265e-19	1.1357e-17	K03073	preprotein translocase subunit SecE
IBL27_RS00170	IBL27_RS00170	5.94634	5.4924	4.22211e-06	2.03115e-05
IBL27_RS08860	IBL27_RS08860	6.20109	5.55812	3.86481e-06	1.88752e-05
IBL27_RS00160	IBL27_RS00160	7.97604	5.87989	1.19487e-06	6.349e-06
IBL27_RS08840	IBL27_RS08840	8.07307	5.89737	3.06878e-06	1.52306e-05
IBL27_RS07795	IBL27_RS07795	10.9225	6.38272	7.19336e-09	5.45593e-08
rrf	IBL27_RS02055	142.483	6.89839	7.5963e-10	7.03874e-09
rrf	IBL27_RS08875	142.518	6.89918	7.80105e-10	7.15794e-09
rrf	IBL27_RS01910	142.103	6.95516	4.53658e-10	4.33163e-09
rrf	IBL27_RS00090	142.429	6.95869	4.51123e-10	4.33163e-09
rrf	IBL27_RS00910	149.024	7.02334	2.82031e-10	2.79211e-09
IBL27_RS02090	IBL27_RS02090	137.164	7.18969	6.32323e-23	3.39828e-21
IBL27_RS00125	IBL27_RS00125	137.258	7.1907	5.86913e-23	3.24701e-21
IBL27_RS00150	IBL27_RS00150	935.909	7.47985	2.92655e-14	5.0503e-13
IBL27_RS08850	IBL27_RS08850	901.385	7.4949	4.88806e-14	8.13668e-13
IBL27_RS02070	IBL27_RS02070	55.998	7.68784	6.30763e-15	1.18646e-13
IBL27_RS01925	IBL27_RS01925	56.4013	7.69741	6.24123e-15	1.18583e-13
IBL27_RS00105	IBL27_RS00105	56.4247	7.6982	6.07966e-15	1.16692e-13
IBL27_RS08815	IBL27_RS08815	123.785	8.96743	1.68946e-20	6.62058e-19

## Sheet: Table S5
Table S5: Differentially expressed genes in ONLY ∆mucH vs B04Sm5 (padj < 0.001)
geneid	locusid	baseMean	log2FoldChange	pvalue	padj	KO	KO_description
mucH	IBL27_RS09075	83.2718	-10.5571	1.66481e-31	1.40979e-29
mucA	IBL27_RS09110	166.842	-7.19559	5.74238e-43	1.18867e-40	K22838	2-acetylphloroglucinol acetyltransferase [EC:2.3.1.272]
mucC	IBL27_RS09100	7.80416	-6.47966	6.64236e-12	7.54556e-11	K22840	2-acetylphloroglucinol acetyltransferase [EC:2.3.1.272]
IBL27_RS00360	IBL27_RS00360	150.257	-5.47131	1.4945e-38	2.14174e-36
IBL27_RS00920	IBL27_RS00920	22.8496	-5.0754	7.34607e-20	2.58221e-18	K12296	competence protein ComX
IBL27_RS09755	IBL27_RS09755	71.7113	-4.8467	7.24521e-25	4.49927e-23
mucB	IBL27_RS09105	26.7114	-4.73124	9.33922e-19	2.89983e-17	K22839	2-acetylphloroglucinol acetyltransferase [EC:2.3.1.272]
nrdF	IBL27_RS06695	44.254	-4.61392	3.19073e-24	1.91753e-22	K00526	ribonucleoside-diphosphate reductase beta chain [EC:1.17.4.1]
IBL27_RS03990	IBL27_RS03990	17.4532	-4.5247	1.80998e-13	2.71934e-12	K07118	uncharacterized protein
IBL27_RS06680	IBL27_RS06680	17.212	-4.47236	3.23847e-13	4.64098e-12	K06191	glutaredoxin-like protein NrdH
rpmF	IBL27_RS09550	32.6937	-4.28958	4.3602e-16	1.02042e-14	K02911	large subunit ribosomal protein L32
efp	IBL27_RS01570	56.4054	-4.07988	1.08307e-22	5.93461e-21	K02356	elongation factor P
IBL27_RS00025	IBL27_RS00025	9.99116	-3.97324	3.30906e-10	3.03684e-09	K01056	peptidyl-tRNA hydrolase, PTH1 family [EC:3.1.1.29]
thiI	IBL27_RS05965	8.64428	-3.83825	3.33767e-09	2.77593e-08	K03151	tRNA uracil 4-sulfurtransferase [EC:2.8.1.4]
IBL27_RS08560	IBL27_RS08560	3.43685	-3.76633	0.000124357	0.000412972
IBL27_RS00040	IBL27_RS00040	4.00156	-3.74778	4.33341e-05	0.000159534	K13052	cell division protein DivIC
IBL27_RS07605	IBL27_RS07605	32.1087	-3.74542	1.61179e-07	9.71769e-07
topA	IBL27_RS05270	79.394	-3.69044	4.83e-21	2.09263e-19	K03168	DNA topoisomerase I [EC:5.6.2.1]
IBL27_RS04345	IBL27_RS04345	58.775	-3.61241	1.15866e-18	3.53868e-17
IBL27_RS05540	IBL27_RS05540	57.7818	-3.53918	3.02257e-11	3.12889e-10
IBL27_RS03235	IBL27_RS03235	151.717	-3.52563	1.31653e-12	1.71518e-11	K20112	galactose PTS system EIIA component [EC:2.7.1.204]
IBL27_RS02470	IBL27_RS02470	27.339	-3.49288	2.12055e-13	3.13539e-12
tsaE	IBL27_RS07835	46.4143	-3.43079	4.46935e-20	1.63263e-18	K06925	tRNA threonylcarbamoyladenosine biosynthesis protein TsaE
IBL27_RS03325	IBL27_RS03325	13.8267	-3.4015	2.51483e-07	1.41655e-06
IBL27_RS00590	IBL27_RS00590	35.7977	-3.36851	5.28905e-15	9.95302e-14	K03327	multidrug resistance protein, MATE family
recX	IBL27_RS01955	19.3205	-3.33144	1.35442e-11	1.46702e-10	K03565	regulatory protein
IBL27_RS04870	IBL27_RS04870	4.37952	-3.3285	8.7953e-05	0.000303438	K01821	4-oxalocrotonate tautomerase [EC:5.3.2.6]
IBL27_RS05530	IBL27_RS05530	14.8851	-3.30921	1.27664e-09	1.11139e-08	K01641	hydroxymethylglutaryl-CoA synthase [EC:2.3.3.10]
IBL27_RS03475	IBL27_RS03475	13.0862	-3.3061	7.75386e-11	7.64309e-10
IBL27_RS00480	IBL27_RS00480	167.545	-3.29581	5.46562e-32	5.35919e-30	K03545	trigger factor
hpt	IBL27_RS00060	11.4243	-3.27445	1.98093e-08	1.42489e-07	K00760	hypoxanthine phosphoribosyltransferase [EC:2.4.2.8]
IBL27_RS00925	IBL27_RS00925	103.804	-3.23356	1.99937e-10	1.88123e-09	K00919	4-diphosphocytidyl-2-C-methyl-D-erythritol kinase [EC:2.7.1.148]
IBL27_RS09045	IBL27_RS09045	127.834	-3.20214	4.84249e-14	7.84483e-13
IBL27_RS00870	IBL27_RS00870	80.286	-3.19189	4.04641e-09	3.32027e-08	K19972	manganese/zinc transport system permease protein
rplK	IBL27_RS02690	65.9157	-3.17955	1.16343e-17	3.18745e-16	K02867	large subunit ribosomal protein L11
IBL27_RS04145	IBL27_RS04145	9.72046	-3.14745	1.04716e-06	5.06716e-06
IBL27_RS05110	IBL27_RS05110	11.8427	-3.12475	3.7526e-08	2.55656e-07	K00858	NAD+ kinase [EC:2.7.1.23]
IBL27_RS09025	IBL27_RS09025	20.8759	-3.12409	1.25712e-08	9.48186e-08	K02892	large subunit ribosomal protein L23
IBL27_RS05515	IBL27_RS05515	40.5296	-3.03965	2.64071e-09	2.21605e-08	K00287	dihydrofolate reductase [EC:1.5.1.3]
IBL27_RS03600	IBL27_RS03600	19.2305	-3.01378	1.95787e-08	1.41376e-07	K02004	putative ABC transport system permease protein
IBL27_RS03460	IBL27_RS03460	7.57926	-3.01375	6.28534e-07	3.16476e-06
ctsR	IBL27_RS09060	9.30522	-3.00073	1.35942e-06	6.4357e-06	K03708	transcriptional regulator of stress and heat shock response
trxA	IBL27_RS01480	101.348	-2.96248	3.66868e-19	1.19908e-17	K03671	thioredoxin 1
IBL27_RS01900	IBL27_RS01900	23.4316	-2.96117	8.02872e-12	9.01054e-11
IBL27_RS05105	IBL27_RS05105	5.40212	-2.96091	2.56237e-05	9.69335e-05	K07816	putative GTP pyrophosphokinase [EC:2.7.6.5]
IBL27_RS08885	IBL27_RS08885	23.4463	-2.9504	8.79354e-12	9.7514e-11
IBL27_RS01160	IBL27_RS01160	31.5193	-2.94762	4.79903e-12	5.73115e-11	K07507	putative Mg2+ transporter-C (MgtC) family protein
IBL27_RS02045	IBL27_RS02045	24.1342	-2.92913	5.10372e-12	6.03712e-11
IBL27_RS01975	IBL27_RS01975	40.2032	-2.92731	1.27299e-15	2.55008e-14
IBL27_RS00080	IBL27_RS00080	23.4813	-2.92684	9.16214e-12	1.01e-10
infC	IBL27_RS06580	169.738	-2.92111	1.6798e-13	2.57534e-12	K02520	translation initiation factor IF-3
IBL27_RS05635	IBL27_RS05635	11.9132	-2.91613	5.02991e-06	2.14925e-05	K18909	MarR family transcriptional regulator, repressor for mepA
nrdE	IBL27_RS06685	34.5192	-2.89918	5.16405e-12	6.05071e-11	K00525	ribonucleoside-diphosphate reductase alpha chain [EC:1.17.4.1]
greA	IBL27_RS02210	184.811	-2.89305	3.55697e-17	9.33328e-16	K03624	transcription elongation factor GreA
IBL27_RS00900	IBL27_RS00900	23.5643	-2.86568	2.51145e-11	2.62856e-10
IBL27_RS06360	IBL27_RS06360	10.6466	-2.80364	1.45216e-06	6.84904e-06	K03095	SprT-like protein
IBL27_RS01350	IBL27_RS01350	33.332	-2.76783	3.11585e-11	3.20708e-10
tilS	IBL27_RS00055	46.6841	-2.75382	2.44249e-10	2.27e-09	K04075	tRNA(Ile)-lysidine synthase [EC:6.3.4.19]
IBL27_RS09750	IBL27_RS09750	19.7992	-2.74409	1.01985e-05	4.12742e-05
IBL27_RS02490	IBL27_RS02490	24.8273	-2.74204	4.09234e-09	3.32927e-08	K01998	branched-chain amino acid transport system permease protein
IBL27_RS00780	IBL27_RS00780	34.1674	-2.72412	9.89198e-12	1.08405e-10
IBL27_RS06745	IBL27_RS06745	15.8912	-2.70064	2.88439e-08	2.00508e-07	K20492	lantibiotic transport system permease protein
IBL27_RS04010	IBL27_RS04010	48.4097	-2.69752	6.53389e-13	9.01677e-12	K05837	rod shape determining protein RodA
mucJ	IBL27_RS09065	22.3652	-2.6865	2.17098e-11	2.29803e-10
trpS	IBL27_RS09775	51.2424	-2.67002	2.56464e-10	2.36531e-09	K01867	tryptophanyl-tRNA synthetase [EC:6.1.1.2]
IBL27_RS01835	IBL27_RS01835	38.4633	-2.65465	2.12413e-12	2.69202e-11	K18896	glycine/sarcosine N-methyltransferase [EC:2.1.1.156]
IBL27_RS07375	IBL27_RS07375	143.17	-2.65047	1.3297e-18	3.99553e-17
IBL27_RS00535	IBL27_RS00535	19.5784	-2.63912	1.20771e-08	9.14623e-08
IBL27_RS05035	IBL27_RS05035	174.289	-2.58919	4.75261e-19	1.5007e-17	K02001	glycine betaine/proline transport system permease protein
IBL27_RS06545	IBL27_RS06545	25.3192	-2.58394	8.96031e-09	6.95544e-08	K01447	N-acetylmuramoyl-L-alanine amidase [EC:3.5.1.28]
IBL27_RS06550	IBL27_RS06550	38.0061	-2.58204	5.79183e-09	4.59157e-08	K08974	putative membrane protein
IBL27_RS01340	IBL27_RS01340	5.62582	-2.57988	0.000263277	0.000829925
IBL27_RS00665	IBL27_RS00665	11.1342	-2.57751	0.000104377	0.000351634	K24180	malate permease and related proteins
IBL27_RS09785	IBL27_RS09785	16.2933	-2.55741	0.000124046	0.000412674
IBL27_RS06365	IBL27_RS06365	44.2978	-2.53514	2.21062e-13	3.24283e-12	K06959	protein Tex
IBL27_RS09545	IBL27_RS09545	52.263	-2.5211	4.64704e-14	7.59423e-13
rpsQ	IBL27_RS08990	15.0027	-2.50557	3.46026e-06	1.53123e-05	K02961	small subunit ribosomal protein S17
IBL27_RS04385	IBL27_RS04385	29.2974	-2.49607	3.35829e-08	2.30771e-07
mutL	IBL27_RS09480	44.9871	-2.45918	1.38474e-11	1.4912e-10	K03572	DNA mismatch repair protein MutL
IBL27_RS06060	IBL27_RS06060	9.32109	-2.45564	6.45945e-06	2.71647e-05
IBL27_RS07775	IBL27_RS07775	8.98116	-2.45525	0.00016539	0.000534932
IBL27_RS03335	IBL27_RS03335	19.6296	-2.43922	9.29679e-09	7.157e-08
IBL27_RS03785	IBL27_RS03785	269.564	-2.43455	1.91575e-07	1.11533e-06
ftsH	IBL27_RS00065	366.686	-2.43274	1.13936e-20	4.6144e-19	K03798	cell division protease FtsH [EC:3.4.24.-]
IBL27_RS09695	IBL27_RS09695	120.252	-2.43198	1.0362e-09	9.19253e-09	K22927	cyclic-di-AMP phosphodiesterase [EC:3.1.4.59]
queC	IBL27_RS05640	9.30586	-2.40403	6.40404e-06	2.70538e-05	K06920	7-cyano-7-deazaguanine synthase [EC:6.3.4.20]
IBL27_RS04380	IBL27_RS04380	37.469	-2.40393	1.66806e-10	1.59364e-09
IBL27_RS09820	IBL27_RS09820	37.6363	-2.40151	1.19722e-07	7.50807e-07	K03497	ParB family transcriptional regulator, chromosome partitioning protein
rpsS	IBL27_RS09015	15.9719	-2.3955	1.57866e-05	6.15281e-05	K02965	small subunit ribosomal protein S19
prfA	IBL27_RS04880	24.4984	-2.39526	2.38965e-08	1.67997e-07	K02835	peptide chain release factor 1
rplU	IBL27_RS05945	15.1428	-2.36934	2.62317e-05	9.89264e-05	K02888	large subunit ribosomal protein L21
IBL27_RS09125	IBL27_RS09125	18.9666	-2.33852	5.97203e-06	2.53437e-05
IBL27_RS00545	IBL27_RS00545	621.89	-2.30872	1.53755e-25	1.10171e-23	K01937	CTP synthase [EC:6.3.4.2]
infA	IBL27_RS08925	23.5867	-2.30002	2.6365e-06	1.198e-05	K02518	translation initiation factor IF-1
IBL27_RS05040	IBL27_RS05040	20.3232	-2.28547	3.69824e-06	1.62114e-05	K09787	uncharacterized protein
IBL27_RS01950	IBL27_RS01950	158.912	-2.28003	2.54529e-07	1.41655e-06	K07586	uncharacterized protein
IBL27_RS03520	IBL27_RS03520	16.9923	-2.22292	1.20097e-07	7.50807e-07	K23393	lipid II isoglutaminyl synthase (glutamine-hydrolysing) [EC:6.3.5.13]
rsmG	IBL27_RS01225	39.4039	-2.19388	1.49185e-08	1.11173e-07	K03501	16S rRNA (guanine527-N7)-methyltransferase [EC:2.1.1.170]
mucF	IBL27_RS09085	116.341	-2.18392	5.31003e-07	2.73276e-06
IBL27_RS02415	IBL27_RS02415	14.6562	-2.14243	8.72204e-05	0.000301469
IBL27_RS02025	IBL27_RS02025	15.8319	-2.11966	0.00015032	0.000491308
IBL27_RS00945	IBL27_RS00945	28.4565	-2.09443	1.84714e-07	1.08556e-06	K01866	tyrosyl-tRNA synthetase [EC:6.1.1.1]
hflX	IBL27_RS03320	65.9641	-2.08397	4.42784e-12	5.35653e-11	K03665	GTPase
mfd	IBL27_RS00030	37.9708	-2.08288	1.55083e-07	9.41104e-07	K03723	transcription-repair coupling factor (superfamily II helicase) [EC:3.6.4.-]
rlmD	IBL27_RS01960	39.6233	-2.06638	1.22613e-07	7.63975e-07	K03215	23S rRNA (uracil1939-C5)-methyltransferase [EC:2.1.1.190]
IBL27_RS06135	IBL27_RS06135	46.6392	-2.03382	1.7186e-09	1.4687e-08	K02030	polar amino acid transport system substrate-binding protein
IBL27_RS01795	IBL27_RS01795	11.1824	-2.01722	0.000144356	0.000472649
IBL27_RS09605	IBL27_RS09605	20.4648	-2.0159	2.12228e-06	9.78664e-06	K05847	osmoprotectant transport system ATP-binding protein [EC:7.6.2.9]
yajC	IBL27_RS01870	179.515	-1.9986	7.95843e-09	6.20358e-08	K03210	preprotein translocase subunit YajC
rplM	IBL27_RS00810	95.4593	-1.99396	1.6096e-09	1.38189e-08	K02871	large subunit ribosomal protein L13
IBL27_RS02455	IBL27_RS02455	22.7748	-1.97507	1.44002e-05	5.63606e-05	K14155	cysteine-S-conjugate beta-lyase [EC:4.4.1.13]
IBL27_RS02500	IBL27_RS02500	92.5446	-1.97353	2.44912e-10	2.27e-09	K01996	branched-chain amino acid transport system ATP-binding protein
IBL27_RS02485	IBL27_RS02485	29.7331	-1.97217	1.52458e-05	5.95449e-05	K01997	branched-chain amino acid transport system permease protein
IBL27_RS07325	IBL27_RS07325	29.4636	-1.9631	4.2967e-06	1.86157e-05	K18889	ATP-binding cassette, subfamily B, multidrug efflux pump
IBL27_RS08060	IBL27_RS08060	332.358	-1.95496	3.14871e-12	3.85924e-11
spaP	IBL27_RS06955	717.446	-1.9315	5.50632e-12	6.41142e-11
IBL27_RS02725	IBL27_RS02725	90.3004	-1.90459	3.24814e-07	1.74893e-06	K06217	phosphate starvation-inducible protein PhoH and related proteins
rbfA	IBL27_RS07765	27.2949	-1.88875	6.44599e-06	2.71647e-05	K02834	ribosome-binding factor A
mnmA	IBL27_RS09710	57.8589	-1.87899	5.67552e-09	4.51859e-08	K00566	tRNA-uridine 2-sulfurtransferase [EC:2.8.1.13]
dnaA	IBL27_RS00005	15.0407	-1.83673	0.000315153	0.000981824	K02313	chromosomal replication initiator protein
IBL27_RS07365	IBL27_RS07365	35.3015	-1.83401	5.826e-05	0.000207928	K10254	oleate hydratase [EC:4.2.1.53]
IBL27_RS01800	IBL27_RS01800	82.8876	-1.8245	1.95155e-07	1.12911e-06
clpX	IBL27_RS05505	99.5448	-1.79129	4.0187e-08	2.72249e-07	K03544	ATP-dependent Clp protease ATP-binding subunit ClpX
IBL27_RS04030	IBL27_RS04030	38.7917	-1.7714	4.45419e-05	0.000163349
IBL27_RS01255	IBL27_RS01255	67.2769	-1.75519	6.65848e-05	0.000235384	K07040	uncharacterized protein
IBL27_RS04455	IBL27_RS04455	17.9694	-1.74149	0.000153316	0.000498479	K02029	polar amino acid transport system permease protein
IBL27_RS06845	IBL27_RS06845	19.2349	-1.7395	0.000123089	0.000410223	K02564	glucosamine-6-phosphate deaminase [EC:3.5.99.6]
IBL27_RS06515	IBL27_RS06515	57.8908	-1.73028	4.54557e-06	1.95575e-05	K03588	cell division protein FtsW
IBL27_RS04485	IBL27_RS04485	23.6135	-1.72803	5.44838e-05	0.000195952	K01740	O-acetylhomoserine (thiol)-lyase [EC:2.5.1.49]
IBL27_RS01445	IBL27_RS01445	26.0086	-1.72315	8.61752e-06	3.54403e-05	K03581	exodeoxyribonuclease V alpha subunit [EC:3.1.11.5]
IBL27_RS04745	IBL27_RS04745	133.558	-1.72208	1.78039e-07	1.05297e-06
rpsH	IBL27_RS08965	117.726	-1.704	1.78352e-08	1.29793e-07	K02994	small subunit ribosomal protein S8
IBL27_RS06645	IBL27_RS06645	103.149	-1.69741	2.18789e-08	1.55574e-07	K00131	glyceraldehyde-3-phosphate dehydrogenase (NADP+) [EC:1.2.1.9]
trpE	IBL27_RS07290	24.3819	-1.67613	3.10592e-05	0.000116052	K01657	anthranilate synthase component I [EC:4.1.3.27]
IBL27_RS02110	IBL27_RS02110	89.1038	-1.63982	7.82601e-07	3.86734e-06	K00928	aspartate kinase [EC:2.7.2.4]
IBL27_RS07830	IBL27_RS07830	59.6025	-1.63752	7.00765e-07	3.51894e-06	K01005	polyisoprenyl-teichoic acid--peptidoglycan teichoic acid transferase [EC:2.7.8.-]
rpsB	IBL27_RS09120	204.064	-1.61586	8.3584e-08	5.42568e-07	K02967	small subunit ribosomal protein S2
IBL27_RS05030	IBL27_RS05030	45.5088	-1.6152	3.88518e-05	0.000143613	K02000	glycine betaine/proline transport system ATP-binding protein [EC:7.6.2.9]
IBL27_RS06075	IBL27_RS06075	39.514	-1.61478	6.89623e-06	2.87643e-05
lepB	IBL27_RS04420	34.4394	-1.61014	0.000288297	0.000902684	K03100	signal peptidase I [EC:3.4.21.89]
IBL27_RS03655	IBL27_RS03655	200.328	-1.59674	6.3368e-06	2.68306e-05	K01356	repressor LexA [EC:3.4.21.88]
gtfA	IBL27_RS05775	151.781	-1.55707	3.17919e-06	1.42034e-05	K00690	sucrose phosphorylase [EC:2.4.1.7]
IBL27_RS04705	IBL27_RS04705	49.045	-1.55249	1.63824e-06	7.64921e-06	K00564	16S rRNA (guanine1207-N2)-methyltransferase [EC:2.1.1.172]
rpsG	IBL27_RS08105	337.256	-1.53969	1.87901e-07	1.09737e-06	K02992	small subunit ribosomal protein S7
IBL27_RS00355	IBL27_RS00355	86.6352	-1.53086	7.77638e-06	3.21942e-05	K20342	HTH-type transcriptional regulator, regulator for ComX
rsfS	IBL27_RS01830	51.8648	-1.52707	5.0779e-06	2.16479e-05	K09710	ribosome-associated protein
IBL27_RS07970	IBL27_RS07970	47.6204	-1.4969	9.79128e-05	0.000332262	K14059	integrase
IBL27_RS06950	IBL27_RS06950	40.0188	-1.47113	7.26874e-05	0.000255503	K05592	ATP-dependent RNA helicase DeaD [EC:3.6.4.13]
IBL27_RS07155	IBL27_RS07155	647.698	-1.46922	5.03315e-08	3.34884e-07	K03697	ATP-dependent Clp protease ATP-binding subunit ClpE
IBL27_RS00685	IBL27_RS00685	182.22	-1.40575	4.10259e-07	2.16519e-06	K01462	peptide deformylase [EC:3.5.1.88]
IBL27_RS01290	IBL27_RS01290	103.621	-1.37046	0.00020232	0.000646521	K03975	membrane-associated protein
rsmH	IBL27_RS07650	41.4512	-1.34573	8.99389e-05	0.000309716	K03438	16S rRNA (cytosine1402-N4)-methyltransferase [EC:2.1.1.199]
IBL27_RS05740	IBL27_RS05740	283.794	-1.27891	6.87698e-05	0.000242189
IBL27_RS09780	IBL27_RS09780	293.396	-1.27082	2.5472e-07	1.41655e-06	K06158	ATP-binding cassette, subfamily F, member 3
prfB	IBL27_RS03800	162.054	-1.23603	1.90367e-05	7.2974e-05
IBL27_RS06260	IBL27_RS06260	91.7208	-1.21232	0.000137787	0.000453527	K06969	23S rRNA (cytosine1962-C5)-methyltransferase [EC:2.1.1.191]
nrdD	IBL27_RS09410	385.963	-1.20026	4.35248e-06	1.88136e-05	K21636	ribonucleoside-triphosphate reductase (formate) [EC:1.1.98.6]
IBL27_RS02480	IBL27_RS02480	245.66	-1.18747	9.15452e-05	0.000314086	K01999	branched-chain amino acid transport system substrate-binding protein
IBL27_RS01675	IBL27_RS01675	117.971	-1.17639	5.02959e-05	0.000181591	K08281	nicotinamidase/pyrazinamidase [EC:3.5.1.19 3.5.1.-]
IBL27_RS05675	IBL27_RS05675	180.958	-1.0367	0.000116814	0.000391413	K00689	dextransucrase [EC:2.4.1.5]
IBL27_RS05445	IBL27_RS05445	175.502	1.035	1.81335e-05	6.96551e-05	K21478	poly-beta-1,6-N-acetyl-D-glucosamine N-deacetylase [EC:3.5.1.-]
IBL27_RS07550	IBL27_RS07550	258.551	1.1005	1.06098e-05	4.25994e-05	K20073	mid-cell-anchored protein Z
pknB	IBL27_RS07505	418.326	1.10174	2.11841e-06	9.78664e-06	K12132	eukaryotic-like serine/threonine-protein kinase [EC:2.7.11.1]
uvrB	IBL27_RS06125	146.38	1.10699	0.000256747	0.00081071	K03702	excinuclease ABC subunit B
IBL27_RS08550	IBL27_RS08550	512.985	1.16081	7.15224e-07	3.58189e-06	K20344	ATP-binding cassette, subfamily C, bacteriocin exporter
IBL27_RS07175	IBL27_RS07175	200.687	1.17296	0.000101933	0.000344648	K04074	cell division initiation protein
pepT	IBL27_RS06605	229.643	1.21433	2.4932e-05	9.45996e-05	K01258	tripeptide aminopeptidase [EC:3.4.11.4]
lacG	IBL27_RS03260	1633.38	1.29539	8.48714e-05	0.000294474	K01220	6-phospho-beta-galactosidase [EC:3.2.1.85]
accC	IBL27_RS02170	228.313	1.30588	8.75144e-07	4.27925e-06	K01961	acetyl-CoA carboxylase, biotin carboxylase subunit [EC:6.4.1.2 6.3.4.14]
IBL27_RS01615	IBL27_RS01615	252.634	1.31658	4.52258e-06	1.95036e-05	K01626	3-deoxy-7-phosphoheptulonate synthase [EC:2.5.1.54]
IBL27_RS02680	IBL27_RS02680	243.987	1.33914	3.00855e-06	1.35712e-05	K03466	DNA segregation ATPase FtsK/SpoIIIE, S-DNA-T family
ahpC	IBL27_RS06315	235.324	1.34103	1.20978e-06	5.76424e-06	K24119	NADH-dependent peroxiredoxin subunit C [EC:1.11.1.26]
IBL27_RS08740	IBL27_RS08740	79.4163	1.35446	1.15164e-05	4.57464e-05
feoB	IBL27_RS07125	144.439	1.39782	3.16738e-07	1.72036e-06	K04759	ferrous iron transport protein B
cysS	IBL27_RS00755	87.9923	1.39817	6.07546e-05	0.000216004	K01883	cysteinyl-tRNA synthetase [EC:6.1.1.16]
upp	IBL27_RS02460	161.654	1.40644	1.06058e-06	5.11883e-06	K00761	uracil phosphoribosyltransferase [EC:2.4.2.9]
IBL27_RS05440	IBL27_RS05440	43.6533	1.41028	0.000186451	0.000597863	K00003	homoserine dehydrogenase [EC:1.1.1.3]
IBL27_RS02595	IBL27_RS02595	81.6798	1.45584	3.67806e-05	0.000136771
IBL27_RS07895	IBL27_RS07895	76.4116	1.46008	6.20334e-05	0.00022013	K01281	X-Pro dipeptidyl-peptidase [EC:3.4.14.11]
tnpA	IBL27_RS03790	147.043	1.46422	8.047e-07	3.95556e-06
ffh	IBL27_RS05045	269.021	1.46842	5.36587e-07	2.74632e-06	K03106	signal recognition particle subunit SRP54 [EC:3.6.5.4]
IBL27_RS01655	IBL27_RS01655	409.436	1.485	1.98785e-07	1.14301e-06
IBL27_RS00760	IBL27_RS00760	45.4213	1.48909	3.69524e-05	0.000137136	K11145	ribonuclease III family protein [EC:3.1.26.-]
murB	IBL27_RS05405	161.988	1.49368	9.63786e-05	0.000328251	K00075	UDP-N-acetylmuramate dehydrogenase [EC:1.3.1.98]
purB	IBL27_RS00345	117.157	1.5026	2.43906e-05	9.27341e-05	K01756	adenylosuccinate lyase [EC:4.3.2.2]
IBL27_RS08880	IBL27_RS08880	80356.2	1.51746	1.04239e-05	4.19433e-05
IBL27_RS02050	IBL27_RS02050	80241	1.51775	1.03063e-05	4.15599e-05
IBL27_RS00085	IBL27_RS00085	80156.1	1.52223	1.00865e-05	4.10286e-05
IBL27_RS00905	IBL27_RS00905	80131.6	1.52409	9.93333e-06	4.04941e-05
IBL27_RS01905	IBL27_RS01905	80046.9	1.52427	9.8288e-06	4.01558e-05
IBL27_RS00195	IBL27_RS00195	559.525	1.53321	1.02193e-08	7.7708e-08	K00948	ribose-phosphate pyrophosphokinase [EC:2.7.6.1]
IBL27_RS00200	IBL27_RS00200	45.4214	1.5478	1.01753e-05	4.12742e-05	K00841	aminotransferase [EC:2.6.1.-]
IBL27_RS05705	IBL27_RS05705	44.5403	1.57003	0.000167289	0.000540137	K00215	4-hydroxy-tetrahydrodipicolinate reductase [EC:1.17.1.8]
IBL27_RS08655	IBL27_RS08655	1029.19	1.57352	1.12927e-09	9.8771e-09	K02035	peptide/nickel transport system substrate-binding protein
IBL27_RS09290	IBL27_RS09290	36.9941	1.57466	0.000151276	0.000493567
IBL27_RS04730	IBL27_RS04730	60.1723	1.58141	2.38695e-06	1.08726e-05	K23537	general nucleoside transport system ATP-binding protein
IBL27_RS05710	IBL27_RS05710	51.2824	1.58362	1.07948e-06	5.19657e-06
IBL27_RS07090	IBL27_RS07090	62.5983	1.58929	9.56799e-05	0.000327067	K07704	two-component system, LytTR family, sensor histidine kinase LytS [EC:2.7.13.3]
IBL27_RS03880	IBL27_RS03880	59.0944	1.61421	9.77883e-05	0.000332262
IBL27_RS03905	IBL27_RS03905	42.764	1.61472	1.62244e-05	6.29709e-05	K09815	zinc transport system substrate-binding protein
mnmE	IBL27_RS04210	135.917	1.62125	2.60563e-07	1.44473e-06	K03650	tRNA modification GTPase [EC:3.6.-.-]
murA	IBL27_RS03115	81.7191	1.62763	0.000123079	0.000410223	K00790	UDP-N-acetylglucosamine 1-carboxyvinyltransferase [EC:2.5.1.7]
pepV	IBL27_RS04185	102.261	1.63773	8.11556e-07	3.97876e-06
cdaA	IBL27_RS03525	233.453	1.64211	1.67183e-07	9.98273e-07	K18672	diadenylate cyclase [EC:2.7.7.85]
deoC	IBL27_RS04715	148.749	1.64568	1.63503e-07	9.82601e-07	K01619	deoxyribose-phosphate aldolase [EC:4.1.2.4]
recN	IBL27_RS07060	78.6452	1.65113	1.09473e-05	4.37658e-05	K03631	DNA repair protein RecN (Recombination protein N)
alsS	IBL27_RS03420	204.685	1.65651	3.22254e-07	1.74017e-06	K01652	acetolactate synthase I/II/III large subunit [EC:2.2.1.6]
gltB	IBL27_RS08070	128.616	1.65964	1.66549e-05	6.42403e-05	K00265	glutamate synthase (NADPH) large chain [EC:1.4.1.13]
IBL27_RS02420	IBL27_RS02420	45.2534	1.68267	0.000287903	0.000902684
pulA	IBL27_RS03040	270.437	1.69061	6.00925e-08	3.95591e-07	K01200	pullulanase [EC:3.2.1.41]
IBL27_RS00555	IBL27_RS00555	2007.31	1.69507	4.01168e-07	2.12322e-06	K01624	fructose-bisphosphate aldolase, class II [EC:4.1.2.13]
IBL27_RS04560	IBL27_RS04560	40.0828	1.70224	0.00017783	0.000573177
IBL27_RS06935	IBL27_RS06935	493.647	1.72611	1.02133e-05	4.12742e-05
IBL27_RS05470	IBL27_RS05470	2103.73	1.74576	4.30738e-08	2.90748e-07	K04086	ATP-dependent Clp protease ATP-binding subunit ClpL
IBL27_RS04430	IBL27_RS04430	34.301	1.74745	9.35382e-06	3.82993e-05	K02800	mannitol PTS system EIICBA or EIICB component [EC:2.7.1.197]
IBL27_RS01470	IBL27_RS01470	66.5865	1.75337	6.24493e-07	3.15293e-06	K07052	uncharacterized protein
IBL27_RS08645	IBL27_RS08645	62.2511	1.75353	6.62675e-05	0.000234708	K02034	peptide/nickel transport system permease protein
IBL27_RS08640	IBL27_RS08640	70.0073	1.76611	3.72686e-06	1.62985e-05	K02031	peptide/nickel transport system ATP-binding protein
IBL27_RS08185	IBL27_RS08185	57.4521	1.77165	2.86873e-07	1.57189e-06
dnaX	IBL27_RS02870	199.317	1.77677	3.65912e-07	1.95328e-06	K02343	DNA polymerase III subunit gamma/tau [EC:2.7.7.7]
asnS	IBL27_RS03865	184.795	1.78236	9.59716e-05	0.000327464	K01893	asparaginyl-tRNA synthetase [EC:6.1.1.22]
hemH	IBL27_RS09365	154.006	1.79412	6.45712e-12	7.38013e-11	K01772	protoporphyrin/coproporphyrin ferrochelatase [EC:4.99.1.1 4.99.1.9]
IBL27_RS02750	IBL27_RS02750	133.184	1.81386	4.34157e-05	0.000159534	K03574	8-oxo-dGTP diphosphatase [EC:3.6.1.55]
IBL27_RS03940	IBL27_RS03940	24.5578	1.82924	0.00021436	0.00068149	K01488	adenosine deaminase [EC:3.5.4.4]
IBL27_RS06145	IBL27_RS06145	57.5868	1.83327	2.63921e-05	9.93304e-05
purK	IBL27_RS00315	83.9703	1.83951	1.95035e-06	9.03855e-06	K01589	5-(carboxyamino)imidazole ribonucleotide synthase [EC:6.3.4.18]
IBL27_RS02955	IBL27_RS02955	44.4884	1.86513	8.48807e-05	0.000294474	K03499	trk system potassium uptake protein
IBL27_RS03705	IBL27_RS03705	21.5123	1.8866	4.95748e-05	0.000179684	K22230	scyllo-inositol 2-dehydrogenase (NADP+) [EC:1.1.1.-]
pflB	IBL27_RS07870	9741.19	1.8874	2.03957e-16	5.06629e-15	K00656	formate C-acetyltransferase [EC:2.3.1.54]
IBL27_RS00850	IBL27_RS00850	188.52	1.89111	1.70404e-07	1.01426e-06	K19784	chromate reductase, NAD(P)H dehydrogenase (quinone)
IBL27_RS04755	IBL27_RS04755	739.676	1.89738	9.01059e-09	6.96545e-08	K00016	L-lactate dehydrogenase [EC:1.1.1.27]
IBL27_RS04785	IBL27_RS04785	47.2684	1.90864	8.98681e-07	4.38284e-06
ftsZ	IBL27_RS07200	285.598	1.91689	7.29008e-07	3.64113e-06	K03531	cell division protein FtsZ
ftsE	IBL27_RS03805	35.3085	1.91726	6.90715e-06	2.87643e-05	K09812	cell division transport system ATP-binding protein
IBL27_RS04585	IBL27_RS04585	92.5975	1.92263	2.32198e-07	1.31885e-06	K09155	uncharacterized protein
pfkA	IBL27_RS04405	236.521	1.92341	1.76227e-05	6.78329e-05	K00850	6-phosphofructokinase 1 [EC:2.7.1.11]
IBL27_RS05160	IBL27_RS05160	25.1189	1.93829	0.000120376	0.000402624	K01990	ABC-2 type transport system ATP-binding protein
IBL27_RS08540	IBL27_RS08540	60.4517	1.96392	1.11793e-05	4.45973e-05	K03493	transcriptional antiterminator
IBL27_RS07815	IBL27_RS07815	51.0321	1.96524	3.47951e-06	1.5361e-05	K01990	ABC-2 type transport system ATP-binding protein
IBL27_RS03550	IBL27_RS03550	106.614	1.97493	2.46816e-07	1.39762e-06	K21416	acetoin:2,6-dichlorophenolindophenol oxidoreductase subunit alpha [EC:1.1.1.-]
IBL27_RS01310	IBL27_RS01310	125.945	1.98185	7.89316e-07	3.8902e-06
IBL27_RS06175	IBL27_RS06175	35.0476	1.98447	3.0083e-07	1.64354e-06	K19267	NAD(P)H dehydrogenase (quinone) [EC:1.6.5.2]
IBL27_RS04765	IBL27_RS04765	73.0055	1.99248	2.77875e-06	1.25651e-05	K07284	sortase A [EC:3.4.22.70]
IBL27_RS05400	IBL27_RS05400	29.5941	1.99771	3.28587e-06	1.461e-05	K11072	spermidine/putrescine transport system ATP-binding protein [EC:7.6.2.11]
IBL27_RS02235	IBL27_RS02235	338.135	2.00109	2.80329e-13	4.04847e-12	K06890	uncharacterized protein
IBL27_RS03535	IBL27_RS03535	354.803	2.00768	7.95394e-10	7.12413e-09	K03431	phosphoglucosamine mutase [EC:5.4.2.10]
IBL27_RS08590	IBL27_RS08590	59.8329	2.01684	1.52411e-07	9.27913e-07	K03077	L-ribulose-5-phosphate 4-epimerase [EC:5.1.3.4]
IBL27_RS07425	IBL27_RS07425	45.8552	2.02817	1.98648e-07	1.14301e-06
IBL27_RS02645	IBL27_RS02645	18.2691	2.03436	0.000313355	0.000977858
IBL27_RS07420	IBL27_RS07420	65.6375	2.05531	3.36929e-08	2.30771e-07
IBL27_RS06970	IBL27_RS06970	67.2272	2.06123	1.15082e-07	7.26775e-07
IBL27_RS09645	IBL27_RS09645	1155.16	2.08397	1.38811e-12	1.79587e-11	K00135	succinate-semialdehyde dehydrogenase / glutarate-semialdehyde dehydrogenase [EC:1.2.1.16 1.2.1.79 1.2.1.20]
IBL27_RS07110	IBL27_RS07110	63.9332	2.10011	1.50637e-08	1.11807e-07	K17758	ADP-dependent NAD(P)H-hydrate dehydratase [EC:4.2.1.136]
IBL27_RS03825	IBL27_RS03825	82.658	2.11287	8.47841e-08	5.48447e-07
purD	IBL27_RS00300	163.827	2.12238	2.42986e-11	2.55753e-10	K01945	phosphoribosylamine---glycine ligase [EC:6.3.4.13]
fni	IBL27_RS05550	26.9771	2.15762	1.22704e-05	4.85345e-05
IBL27_RS04810	IBL27_RS04810	105.087	2.16462	1.50708e-12	1.93634e-11	K01223	6-phospho-beta-glucosidase [EC:3.2.1.86]
IBL27_RS06295	IBL27_RS06295	210.911	2.18907	1.12779e-07	7.14652e-07	K03322	manganese transport protein
IBL27_RS08665	IBL27_RS08665	446.679	2.19408	2.3335e-14	4.02529e-13
carB	IBL27_RS05880	90.9229	2.21384	2.24852e-08	1.59278e-07	K01955	carbamoyl-phosphate synthase large subunit [EC:6.3.5.5]
IBL27_RS01565	IBL27_RS01565	113.326	2.22061	1.8717e-07	1.09653e-06	K10716	voltage-gated potassium channel
serC	IBL27_RS02545	75.0255	2.22359	4.81807e-08	3.21723e-07	K00831	phosphoserine aminotransferase [EC:2.6.1.52]
IBL27_RS04795	IBL27_RS04795	14.8744	2.22568	0.000136787	0.000451034
IBL27_RS04315	IBL27_RS04315	269.294	2.25569	6.49425e-13	9.01677e-12	K11751	5'-nucleotidase / UDP-sugar diphosphatase [EC:3.1.3.5 3.6.1.45]
glmS	IBL27_RS04425	805.324	2.25709	2.48759e-08	1.74225e-07	K00820	glutamine---fructose-6-phosphate transaminase (isomerizing) [EC:2.6.1.16]
IBL27_RS02885	IBL27_RS02885	138.967	2.28018	3.92852e-05	0.000144927
gloA	IBL27_RS02800	36.399	2.2808	3.06005e-06	1.37403e-05	K01759	lactoylglutathione lyase [EC:4.4.1.5]
thrS	IBL27_RS02860	114.474	2.28513	1.30256e-07	8.062e-07	K01868	threonyl-tRNA synthetase [EC:6.1.1.3]
IBL27_RS00650	IBL27_RS00650	48.1122	2.29201	3.80639e-10	3.47613e-09
IBL27_RS06170	IBL27_RS06170	26.9248	2.30378	3.13093e-07	1.70553e-06
rfbA	IBL27_RS03385	440.073	2.31384	1.45137e-14	2.5999e-13	K00973	glucose-1-phosphate thymidylyltransferase [EC:2.7.7.24]
ylqF	IBL27_RS05310	13.3509	2.33313	4.76229e-05	0.000174305	K14540	ribosome biogenesis GTPase A
deoD	IBL27_RS04245	37.321	2.36486	1.21083e-05	4.79952e-05	K03784	purine-nucleoside phosphorylase [EC:2.4.2.1]
IBL27_RS02880	IBL27_RS02880	58.1932	2.36665	1.18525e-06	5.66185e-06	K03524	BirA family transcriptional regulator, biotin operon repressor / biotin---[acetyl-CoA-carboxylase] ligase [EC:6.3.4.15]
IBL27_RS01495	IBL27_RS01495	98.0519	2.37705	5.58764e-06	2.37666e-05
IBL27_RS08600	IBL27_RS08600	19.8762	2.37871	4.81032e-05	0.000175085	K03078	3-dehydro-L-gulonate-6-phosphate decarboxylase [EC:4.1.1.85]
IBL27_RS07100	IBL27_RS07100	322.994	2.38619	2.21989e-09	1.87984e-08	K05338	holin-like protein
IBL27_RS04700	IBL27_RS04700	15.0316	2.39974	3.43131e-05	0.00012785	K00867	type I pantothenate kinase [EC:2.7.1.33]
IBL27_RS09200	IBL27_RS09200	75.4725	2.42942	4.32414e-09	3.48739e-08	K02687	ribosomal protein L11 methyltransferase [EC:2.1.1.-]
IBL27_RS01660	IBL27_RS01660	17.6702	2.43422	0.000126104	0.000417285	K03523	biotin transport system substrate-specific component
pgsA	IBL27_RS09740	32.989	2.4741	1.78057e-06	8.27233e-06	K00995	CDP-diacylglycerol---glycerol-3-phosphate 3-phosphatidyltransferase [EC:2.7.8.5]
IBL27_RS01500	IBL27_RS01500	29.7565	2.49717	3.86545e-06	1.68649e-05
IBL27_RS02865	IBL27_RS02865	62.9956	2.5358	9.92629e-08	6.33311e-07	K08968	L-methionine (R)-S-oxide reductase [EC:1.8.4.14]
IBL27_RS06590	IBL27_RS06590	44.4263	2.588	2.44382e-10	2.27e-09
IBL27_RS04855	IBL27_RS04855	401.422	2.59069	4.06345e-09	3.32027e-08	K19784	chromate reductase, NAD(P)H dehydrogenase (quinone)
IBL27_RS00245	IBL27_RS00245	36.3654	2.59941	2.52585e-07	1.41655e-06	K01933	phosphoribosylformylglycinamidine cyclo-ligase [EC:6.3.3.1]
IBL27_RS01585	IBL27_RS01585	66.6517	2.60984	3.33428e-06	1.47899e-05	K03484	LacI family transcriptional regulator, sucrose operon repressor
IBL27_RS00330	IBL27_RS00330	20.6492	2.62327	1.92329e-07	1.11622e-06	K07052	uncharacterized protein
treC	IBL27_RS09145	144.139	2.64007	4.96279e-07	2.58259e-06	K01226	trehalose-6-phosphate hydrolase [EC:3.2.1.93]
IBL27_RS01025	IBL27_RS01025	34.858	2.66088	1.65159e-06	7.6923e-06	K07052	uncharacterized protein
IBL27_RS06200	IBL27_RS06200	508.354	2.7107	1.1539e-13	1.8218e-12	K07052	uncharacterized protein
IBL27_RS03560	IBL27_RS03560	90.9376	2.7134	3.49207e-11	3.53572e-10
IBL27_RS04190	IBL27_RS04190	149.962	2.72357	1.28836e-13	2.00017e-12
IBL27_RS03970	IBL27_RS03970	101.908	2.74	7.76003e-15	1.43138e-13
hisI	IBL27_RS04085	7.56218	2.82273	0.000208923	0.00066648	K01496	phosphoribosyl-AMP cyclohydrolase [EC:3.5.4.19]
IBL27_RS03050	IBL27_RS03050	460.548	2.84293	3.96206e-21	1.75745e-19	K00975	glucose-1-phosphate adenylyltransferase [EC:2.7.7.27]
IBL27_RS01775	IBL27_RS01775	9.10678	2.84431	0.000281559	0.000886054	K20461	lantibiotic transport system permease protein
IBL27_RS05135	IBL27_RS05135	27.9277	2.8548	2.53116e-07	1.41655e-06	K16066	3-hydroxy acid dehydrogenase / malonic semialdehyde reductase [EC:1.1.1.381 1.1.1.-]
IBL27_RS01760	IBL27_RS01760	12.0141	2.85531	1.64229e-05	6.36088e-05
IBL27_RS04305	IBL27_RS04305	45.8813	2.86889	1.40071e-09	1.21373e-08	K03648	uracil-DNA glycosylase [EC:3.2.2.27]
IBL27_RS02220	IBL27_RS02220	7.32631	2.87582	0.000313175	0.000977858	K01512	acylphosphatase [EC:3.6.1.7]
IBL27_RS02515	IBL27_RS02515	72.9068	2.9434	2.73253e-15	5.23799e-14	K02341	DNA polymerase III subunit delta' [EC:2.7.7.7]
IBL27_RS08135	IBL27_RS08135	93.9582	2.9656	5.93829e-11	5.94787e-10	K01783	ribulose-phosphate 3-epimerase [EC:5.1.3.1]
IBL27_RS03595	IBL27_RS03595	21.1925	2.98014	1.13162e-05	4.50473e-05
IBL27_RS03270	IBL27_RS03270	91.031	2.99231	4.49769e-12	5.40594e-11
IBL27_RS01100	IBL27_RS01100	128.034	3.01718	7.15829e-12	8.08236e-11
IBL27_RS07015	IBL27_RS07015	35.409	3.05537	1.26878e-06	6.02996e-06
IBL27_RS04445	IBL27_RS04445	81.201	3.06721	1.35807e-08	1.02019e-07	K00009	mannitol-1-phosphate 5-dehydrogenase [EC:1.1.1.17]
IBL27_RS02275	IBL27_RS02275	105.22	3.074	2.01947e-08	1.44149e-07	K05896	segregation and condensation protein A
IBL27_RS03295	IBL27_RS03295	8.49624	3.07659	3.10844e-05	0.000116052
IBL27_RS00425	IBL27_RS00425	11.7264	3.14066	2.66536e-06	1.20817e-05
IBL27_RS03915	IBL27_RS03915	6.5097	3.14182	9.12907e-05	0.000313791
IBL27_RS09135	IBL27_RS09135	161.146	3.16695	6.85448e-11	6.7925e-10	K01297	muramoyltetrapeptide carboxypeptidase [EC:3.4.17.13]
IBL27_RS08615	IBL27_RS08615	265.647	3.17927	7.93328e-20	2.73698e-18	K03475	ascorbate PTS system EIIC component
IBL27_RS03755	IBL27_RS03755	25.2014	3.19209	6.94985e-08	4.54301e-07
IBL27_RS07925	IBL27_RS07925	25.4003	3.20282	7.59513e-08	4.94746e-07
IBL27_RS07115	IBL27_RS07115	153.041	3.23155	4.56191e-16	1.04924e-14	K01491	methylenetetrahydrofolate dehydrogenase (NADP+) / methenyltetrahydrofolate cyclohydrolase [EC:1.5.1.5 3.5.4.9]
IBL27_RS03065	IBL27_RS03065	1839.67	3.29716	4.60749e-20	1.65072e-18	K00688	glycogen phosphorylase [EC:2.4.1.1]
IBL27_RS05300	IBL27_RS05300	171.322	3.32513	1.17904e-12	1.56897e-11	K02015	iron complex transport system permease protein
IBL27_RS07405	IBL27_RS07405	49.5438	3.35395	4.57787e-08	3.06783e-07	K00571	site-specific DNA-methyltransferase (adenine-specific) [EC:2.1.1.72]
IBL27_RS04135	IBL27_RS04135	43.3708	3.36048	6.1147e-08	4.01116e-07	K00865	glycerate 2-kinase [EC:2.7.1.165]
rsmA	IBL27_RS08160	15.9886	3.3725	1.37297e-05	5.39629e-05	K02528	16S rRNA (adenine1518-N6/adenine1519-N6)-dimethyltransferase [EC:2.1.1.182]
IBL27_RS05345	IBL27_RS05345	2215.72	3.47414	1.29995e-22	6.91945e-21
IBL27_RS04800	IBL27_RS04800	9.76957	3.57761	1.12902e-06	5.42105e-06
IBL27_RS04720	IBL27_RS04720	15.5182	3.58318	5.0821e-07	2.63731e-06	K01489	cytidine deaminase [EC:3.5.4.5]
IBL27_RS03555	IBL27_RS03555	81.5573	3.58999	2.20507e-17	5.86863e-16
IBL27_RS05050	IBL27_RS05050	109.816	3.68144	3.70759e-09	3.06989e-08
ulaG	IBL27_RS08535	203.965	3.69975	3.5326e-25	2.43749e-23	K03476	L-ascorbate 6-phosphate lactonase [EC:3.1.1.-]
IBL27_RS08735	IBL27_RS08735	47.7891	3.93051	2.01235e-14	3.50375e-13	K01992	ABC-2 type transport system permease protein
IBL27_RS04565	IBL27_RS04565	3.58751	3.93923	0.000233214	0.000740167	K09994	(aminoalkyl)phosphonate N-acetyltransferase [EC:2.3.1.280]
IBL27_RS04265	IBL27_RS04265	25.5985	3.94533	1.76464e-11	1.88938e-10	K17828	dihydroorotate dehydrogenase (NAD+) catalytic subunit [EC:1.3.1.14]
hisB	IBL27_RS04060	5.66914	3.96012	5.86662e-05	0.000208977	K01693	imidazoleglycerol-phosphate dehydratase [EC:4.2.1.19]
IBL27_RS01430	IBL27_RS01430	274.616	4.03973	2.0968e-15	4.15567e-14	K02795	mannose PTS system EIIC component
purN	IBL27_RS00250	25.6347	4.05363	2.12332e-09	1.80627e-08	K11175	phosphoribosylglycinamide formyltransferase 1 [EC:2.1.2.2]
folE	IBL27_RS05425	12.5872	4.05945	1.66256e-08	1.21782e-07	K01495	GTP cyclohydrolase IA [EC:3.5.4.16]
IBL27_RS09620	IBL27_RS09620	255.031	4.07594	8.14897e-12	9.09073e-11	K05846	osmoprotectant transport system permease protein
IBL27_RS05170	IBL27_RS05170	10.4525	4.09624	2.2529e-06	1.03633e-05
cas2	IBL27_RS03635	10.9286	4.22249	4.82383e-07	2.52438e-06	K09951	CRISPR-associated protein Cas2
IBL27_RS06735	IBL27_RS06735	4.17623	4.87281	5.75448e-05	0.00020577	K20488	two-component system, OmpR family, lantibiotic biosynthesis response regulator NisR/SpaR
IBL27_RS03920	IBL27_RS03920	10.4662	5.45656	7.7594e-07	3.84462e-06

## Sheet: Table S6
Table S6: Differentially expressed genes in BOTH ∆mucG vs B04Sm5 AND ∆mucH vs B04Sm5
geneid	Species	baseMean	log2FoldChange	pvalue	padj	comparison vs B04Sm5	KO	KO_description
mucI	IBL27_RS09070	1772.59	-8.52435	2.94167e-129	5.48033e-126	mucH	#N/A	#N/A
mucG	IBL27_RS09080	50.5056	-8.51421	4.71353e-21	2.06189e-19	mucG	#N/A	#N/A
IBL27_RS00270	IBL27_RS00270	291.135	-7.35513	3.84169e-54	1.43142e-51	mucH	#N/A	#N/A
mucD	IBL27_RS09095	241.636	-6.55154	1.02298e-55	4.76451e-53	mucH	#N/A	#N/A
mucE	IBL27_RS09090	475.052	-5.93161	3.61136e-94	3.36398e-91	mucH	#N/A	#N/A
lacA	IBL27_RS03215	1069.06	-5.6641	2.22378e-45	5.17863e-43	mucH	K01819	galactose-6-phosphate isomerase [EC:5.3.1.26]
IBL27_RS06690	IBL27_RS06690	33.3175	-5.54758	4.473e-23	2.52521e-21	mucH	#N/A	#N/A
IBL27_RS05835	IBL27_RS05835	582.769	-5.53592	1.8681e-90	3.51389e-87	mucG	#N/A	#N/A
IBL27_RS04935	IBL27_RS04935	39.4912	-5.34596	6.85356e-27	5.10727e-25	mucH	K21977	phosphopantothenate---cysteine ligase (CTP) [EC:6.3.2.5]
IBL27_RS05970	IBL27_RS05970	146.891	-5.04135	7.64223e-39	1.18646e-36	mucH	K04487	cysteine desulfurase [EC:2.8.1.7]
lacA	IBL27_RS03215	1035.67	-4.89579	1.04222e-26	9.3353e-25	mucG	K01819	galactose-6-phosphate isomerase [EC:5.3.1.26]
rpmG	IBL27_RS01145	23.1725	-4.79296	6.21821e-16	1.37911e-14	mucH	K02913	large subunit ribosomal protein L33
IBL27_RS02925	IBL27_RS02925	791.201	-4.7891	2.17671e-61	2.0472e-58	mucG	K15770	arabinogalactan oligomer / maltooligosaccharide transport system substrate-binding protein
IBL27_RS07540	IBL27_RS07540	1790.66	-4.77233	1.31974e-48	4.09779e-46	mucH	K18682	ribonucrease Y [EC:3.1.-.-]
IBL27_RS00875	IBL27_RS00875	444.649	-4.7012	1.75438e-47	4.66916e-45	mucH	#N/A	#N/A
IBL27_RS00035	IBL27_RS00035	128.262	-4.57756	6.43982e-12	7.38013e-11	mucH	K04762	ribosome-associated heat shock protein Hsp15
IBL27_RS01240	IBL27_RS01240	297.827	-4.50931	1.16825e-41	2.17645e-39	mucH	K02004	putative ABC transport system permease protein
IBL27_RS07245	IBL27_RS07245	264.15	-4.44118	3.00137e-22	1.48568e-20	mucG	#N/A	#N/A
IBL27_RS05835	IBL27_RS05835	630.703	-4.33629	6.09921e-21	2.58246e-19	mucH	#N/A	#N/A
IBL27_RS03245	IBL27_RS03245	1162.52	-4.3256	4.6357e-16	9.90881e-15	mucG	K20114	galactose PTS system EIIC component
yaaA	IBL27_RS09760	157.585	-4.30718	1.8757e-34	4.41024e-32	mucG	K14761	ribosome-associated protein
IBL27_RS06960	IBL27_RS06960	6822.2	-4.29785	1.5759e-27	1.56014e-25	mucG	K07260	zinc D-Ala-D-Ala carboxypeptidase [EC:3.4.17.14]
IBL27_RS06960	IBL27_RS06960	6822.2	-4.29785	1.5759e-27	1.56014e-25	mucG	K07260	zinc D-Ala-D-Ala carboxypeptidase [EC:3.4.17.14]
IBL27_RS02230	IBL27_RS02230	1696.87	-4.10529	1.49883e-51	9.39767e-49	mucG	K06950	uncharacterized protein
rpsM	IBL27_RS08915	474.998	-4.06104	3.65691e-18	1.04813e-16	mucH	K02952	small subunit ribosomal protein S13
dltD	IBL27_RS02395	217.548	-4.03136	4.7935e-27	3.72095e-25	mucH	K03740	D-alanine transfer protein
sppR	IBL27_RS07390	40.0108	-3.95989	5.69979e-17	1.47482e-15	mucH	K22103	DeoR family transcriptional regulator, carbon catabolite repression regulator
pfkB	IBL27_RS05830	116.654	-3.95795	2.11886e-34	4.42842e-32	mucG	K00882	1-phosphofructokinase [EC:2.7.1.56]
IBL27_RS05760	IBL27_RS05760	287.883	-3.94165	7.79704e-40	1.32054e-37	mucH	K02529	LacI family transcriptional regulator
rpmJ	IBL27_RS08920	39.0632	-3.90971	6.08328e-10	5.68953e-09	mucG	K02919	large subunit ribosomal protein L36
IBL27_RS05465	IBL27_RS05465	2295.49	-3.84525	4.06606e-20	1.51501e-18	mucH	K02864	large subunit ribosomal protein L10
IBL27_RS08345	IBL27_RS08345	37.0879	-3.81347	5.20049e-17	1.25412e-15	mucG	K00068	sorbitol-6-phosphate 2-dehydrogenase [EC:1.1.1.140]
IBL27_RS06780	IBL27_RS06780	67.9757	-3.7592	1.24138e-16	3.16807e-15	mucH	#N/A	#N/A
hisH	IBL27_RS04070	243.382	-3.71291	8.624e-22	4.05544e-20	mucG	K02501	imidazole glycerol-phosphate synthase subunit HisH [EC:4.3.2.10]
IBL27_RS08970	IBL27_RS08970	339.684	-3.68572	3.63812e-31	5.70276e-29	mucG	K02954	small subunit ribosomal protein S14
malQ	IBL27_RS02935	233.726	-3.63413	1.45284e-32	2.48435e-30	mucG	K00705	4-alpha-glucanotransferase [EC:2.4.1.25]
lacB	IBL27_RS03220	119.047	-3.62704	1.46798e-16	3.69573e-15	mucH	K01819	galactose-6-phosphate isomerase [EC:5.3.1.26]
fabG	IBL27_RS02150	780.138	-3.59631	6.77588e-31	9.80418e-29	mucG	K00059	3-oxoacyl-[acyl-carrier protein] reductase [EC:1.1.1.100]
mucG	IBL27_RS09080	57.4038	-3.59356	4.17931e-13	5.94356e-12	mucH	#N/A	#N/A
IBL27_RS05970	IBL27_RS05970	146.344	-3.59125	8.57896e-30	1.15264e-27	mucG	K04487	cysteine desulfurase [EC:2.8.1.7]
ruvA	IBL27_RS09475	44.6643	-3.58549	2.36411e-15	4.63614e-14	mucH	K03550	holliday junction DNA helicase RuvA [EC:3.6.4.12]
purR	IBL27_RS08115	594.412	-3.58459	3.35166e-25	2.33499e-23	mucG	K09685	purine operon repressor
gatC	IBL27_RS01685	6.81716	-3.58425	5.37506e-05	0.000207608	mucG	K02435	aspartyl-tRNA(Asn)/glutamyl-tRNA(Gln) amidotransferase subunit C [EC:6.3.5.6 6.3.5.7]
IBL27_RS08340	IBL27_RS08340	36.7545	-3.57793	9.23938e-16	1.95602e-14	mucH	K03491	lichenan operon transcriptional antiterminator
yqeH	IBL27_RS01810	381.825	-3.54046	2.82021e-19	9.55283e-18	mucH	K06948	30S ribosome assembly GTPase
IBL27_RS03190	IBL27_RS03190	70.5887	-3.53769	3.58742e-19	1.1357e-17	mucG	#N/A	#N/A
IBL27_RS00620	IBL27_RS00620	821.999	-3.53742	1.04959e-34	2.8204e-32	mucG	#N/A	#N/A
rpsO	IBL27_RS00735	793.224	-3.53029	5.65043e-28	4.57685e-26	mucH	K02956	small subunit ribosomal protein S15
gatC	IBL27_RS01685	7.37512	-3.52687	2.70538e-05	0.000101411	mucH	K02435	aspartyl-tRNA(Asn)/glutamyl-tRNA(Gln) amidotransferase subunit C [EC:6.3.5.6 6.3.5.7]
IBL27_RS02015	IBL27_RS02015	260.976	-3.4783	3.05847e-44	1.1506e-41	mucG	#N/A	#N/A
mltG	IBL27_RS02205	659.223	-3.4748	8.42707e-38	1.04664e-35	mucH	K07082	UPF0755 protein
lacB	IBL27_RS03220	113.03	-3.46627	2.97157e-09	2.46235e-08	mucG	K01819	galactose-6-phosphate isomerase [EC:5.3.1.26]
IBL27_RS05755	IBL27_RS05755	126.318	-3.46569	2.22901e-21	1.12234e-19	mucH	K00849	galactokinase [EC:2.7.1.6]
IBL27_RS01985	IBL27_RS01985	16.2038	-3.43939	3.40283e-11	3.4642e-10	mucH	#N/A	#N/A
IBL27_RS01270	IBL27_RS01270	382.506	-3.37898	2.1384e-17	5.51004e-16	mucG	K03346	replication initiation and membrane attachment protein
IBL27_RS00610	IBL27_RS00610	998.763	-3.36156	1.95369e-38	2.59981e-36	mucH	K00161	pyruvate dehydrogenase E1 component alpha subunit [EC:1.2.4.1]
IBL27_RS08905	IBL27_RS08905	173.636	-3.34187	4.26455e-25	2.83745e-23	mucH	K03040	DNA-directed RNA polymerase subunit alpha [EC:2.7.7.6]
IBL27_RS03330	IBL27_RS03330	90.1701	-3.3084	2.62808e-13	3.82508e-12	mucH	K00784	ribonuclease Z [EC:3.1.26.11]
IBL27_RS02190	IBL27_RS02190	737.201	-3.29034	2.50978e-21	1.23045e-19	mucH	#N/A	#N/A
IBL27_RS07240	IBL27_RS07240	675.237	-3.24187	3.8784e-29	4.55955e-27	mucG	K00845	glucokinase [EC:2.7.1.2]
IBL27_RS00610	IBL27_RS00610	948.609	-3.20843	8.17722e-25	5.30391e-23	mucG	K00161	pyruvate dehydrogenase E1 component alpha subunit [EC:1.2.4.1]
IBL27_RS02190	IBL27_RS02190	694.912	-3.19271	3.20981e-34	6.03766e-32	mucG	#N/A	#N/A
galT	IBL27_RS05750	426.906	-3.15442	8.97797e-32	7.96474e-30	mucH	#N/A	#N/A
IBL27_RS06340	IBL27_RS06340	24.6722	-3.13314	9.07781e-13	1.22772e-11	mucH	#N/A	#N/A
srlA	IBL27_RS08330	18.4955	-3.10359	5.0698e-09	4.05799e-08	mucG	K02783	glucitol/sorbitol PTS system EIIC component
IBL27_RS01270	IBL27_RS01270	415.519	-3.08908	6.29048e-12	7.27899e-11	mucH	K03346	replication initiation and membrane attachment protein
IBL27_RS08335	IBL27_RS08335	7.30671	-3.07024	4.82413e-06	2.06606e-05	mucH	K02466	glucitol operon activator protein
IBL27_RS00035	IBL27_RS00035	129.388	-3.05507	3.15876e-07	1.80596e-06	mucG	K04762	ribosome-associated heat shock protein Hsp15
IBL27_RS06780	IBL27_RS06780	65.5444	-3.04205	4.94108e-13	7.14936e-12	mucG	#N/A	#N/A
rpsJ	IBL27_RS09040	224.325	-3.03982	3.50692e-19	1.16668e-17	mucH	K02946	small subunit ribosomal protein S10
IBL27_RS06335	IBL27_RS06335	317.266	-2.9852	7.50791e-21	3.10827e-19	mucH	#N/A	#N/A
IBL27_RS07160	IBL27_RS07160	54.8559	-2.97948	2.61654e-14	4.47178e-13	mucH	K03574	8-oxo-dGTP diphosphatase [EC:3.6.1.55]
dltD	IBL27_RS02395	220.396	-2.97704	3.68221e-27	3.46312e-25	mucG	K03740	D-alanine transfer protein
rpsM	IBL27_RS08915	481.871	-2.96895	5.45715e-29	6.03818e-27	mucG	K02952	small subunit ribosomal protein S13
trkA	IBL27_RS02300	103.126	-2.96512	1.78259e-14	3.13299e-13	mucH	K03499	trk system potassium uptake protein
sppR	IBL27_RS07390	39.2562	-2.93439	3.76408e-11	4.16485e-10	mucG	K22103	DeoR family transcriptional regulator, carbon catabolite repression regulator
IBL27_RS09540	IBL27_RS09540	575.46	-2.93117	9.30859e-24	5.41935e-22	mucH	K01892	histidyl-tRNA synthetase [EC:6.1.1.21]
pfkB	IBL27_RS05830	133.323	-2.91634	4.60913e-19	1.48048e-17	mucH	K00882	1-phosphofructokinase [EC:2.7.1.56]
IBL27_RS08970	IBL27_RS08970	384.418	-2.91259	1.17522e-20	4.65837e-19	mucH	K02954	small subunit ribosomal protein S14
ilvN	IBL27_RS08760	68.4716	-2.87452	2.10931e-11	2.24551e-10	mucH	K01653	acetolactate synthase I/III small subunit [EC:2.2.1.6]
IBL27_RS03330	IBL27_RS03330	86.8421	-2.84409	2.26461e-14	3.9442e-13	mucG	K00784	ribonuclease Z [EC:3.1.26.11]
rplX	IBL27_RS08980	129.617	-2.82716	3.95121e-21	1.75745e-19	mucH	K02895	large subunit ribosomal protein L24
rnr	IBL27_RS02790	209.507	-2.8187	1.19447e-15	2.41881e-14	mucH	K12573	ribonuclease R [EC:3.1.13.1]
IBL27_RS01250	IBL27_RS01250	76.5259	-2.81071	1.14237e-11	1.24459e-10	mucH	#N/A	#N/A
recA	IBL27_RS09460	208.475	-2.80504	3.7656e-22	1.9487e-20	mucH	K03553	recombination protein RecA
IBL27_RS05465	IBL27_RS05465	2318.53	-2.79318	7.79755e-25	5.23828e-23	mucG	K02864	large subunit ribosomal protein L10
IBL27_RS03860	IBL27_RS03860	140.728	-2.7785	1.31475e-18	3.86413e-17	mucG	K00812	aspartate aminotransferase [EC:2.6.1.1]
IBL27_RS03850	IBL27_RS03850	390.535	-2.76111	3.16841e-21	1.51353e-19	mucH	#N/A	#N/A
IBL27_RS03190	IBL27_RS03190	80.2334	-2.74512	1.06841e-09	9.43344e-09	mucH	#N/A	#N/A
IBL27_RS03435	IBL27_RS03435	60.9179	-2.73517	1.84193e-08	1.30742e-07	mucG	#N/A	#N/A
IBL27_RS08340	IBL27_RS08340	37.5782	-2.73428	3.65685e-11	4.07013e-10	mucG	K03491	lichenan operon transcriptional antiterminator
IBL27_RS07410	IBL27_RS07410	41.0558	-2.7329	1.08027e-07	6.86878e-07	mucH	K06223	DNA adenine methylase [EC:2.1.1.72]
IBL27_RS01095	IBL27_RS01095	340.338	-2.73032	1.13543e-13	1.76508e-12	mucG	K02744	N-acetylgalactosamine PTS system EIIA component [EC:2.7.1.-]
IBL27_RS01095	IBL27_RS01095	340.338	-2.73032	1.13543e-13	1.76508e-12	mucG	K02744	N-acetylgalactosamine PTS system EIIA component [EC:2.7.1.-]
IBL27_RS08345	IBL27_RS08345	41.5194	-2.72405	2.65843e-07	1.46963e-06	mucH	K00068	sorbitol-6-phosphate 2-dehydrogenase [EC:1.1.1.140]
IBL27_RS07195	IBL27_RS07195	286.42	-2.71737	6.00257e-20	2.21389e-18	mucG	K06997	PLP dependent protein
IBL27_RS01805	IBL27_RS01805	119.596	-2.7006	2.07374e-14	3.64551e-13	mucG	K07015	uncharacterized protein
IBL27_RS00570	IBL27_RS00570	17.7104	-2.69598	5.98156e-07	3.03642e-06	mucH	#N/A	#N/A
pflA	IBL27_RS02370	1448.65	-2.69025	6.62994e-12	8.25889e-11	mucG	K04069	pyruvate formate lyase activating enzyme [EC:1.97.1.4]
IBL27_RS08230	IBL27_RS08230	77.7466	-2.66888	2.94983e-13	4.40367e-12	mucG	K01940	argininosuccinate synthase [EC:6.3.4.5]
IBL27_RS02605	IBL27_RS02605	391.685	-2.66847	1.49687e-18	4.33171e-17	mucG	#N/A	#N/A
IBL27_RS06335	IBL27_RS06335	305.578	-2.66118	6.94287e-20	2.51145e-18	mucG	#N/A	#N/A
IBL27_RS01990	IBL27_RS01990	44.8542	-2.64955	3.02309e-11	3.12889e-10	mucH	K03427	type I restriction enzyme M protein [EC:2.1.1.72]
IBL27_RS03095	IBL27_RS03095	343.897	-2.64684	4.42929e-26	3.47145e-24	mucG	K02115	F-type H+-transporting ATPase subunit gamma
IBL27_RS02660	IBL27_RS02660	93.1751	-2.63684	5.79072e-07	2.94757e-06	mucH	K01515	ADP-ribose pyrophosphatase [EC:3.6.1.13]
IBL27_RS00615	IBL27_RS00615	282.248	-2.63647	3.20193e-26	2.61862e-24	mucG	K00162	pyruvate dehydrogenase E1 component beta subunit [EC:1.2.4.1]
IBL27_RS03850	IBL27_RS03850	366.6	-2.63298	1.30572e-19	4.38581e-18	mucG	#N/A	#N/A
IBL27_RS01510	IBL27_RS01510	344.061	-2.59956	2.90367e-20	1.09236e-18	mucG	K03111	single-strand DNA-binding protein
IBL27_RS02255	IBL27_RS02255	112.573	-2.59721	1.35226e-14	2.44577e-13	mucG	K02428	XTP/dITP diphosphohydrolase [EC:3.6.1.66]
yaaA	IBL27_RS09760	188.981	-2.57009	2.75536e-15	5.23799e-14	mucH	K14761	ribosome-associated protein
dnaI	IBL27_RS01275	175.688	-2.56422	2.50507e-17	6.28271e-16	mucG	K11144	primosomal protein DnaI
IBL27_RS00660	IBL27_RS00660	24.8645	-2.56166	5.65687e-09	4.51859e-08	mucH	K00029	malate dehydrogenase (oxaloacetate-decarboxylating)(NADP+) [EC:1.1.1.40]
hslO	IBL27_RS00890	156.444	-2.54687	2.44251e-12	3.05395e-11	mucH	K04083	molecular chaperone Hsp33
IBL27_RS07245	IBL27_RS07245	320.704	-2.5396	5.23136e-07	2.69973e-06	mucH	#N/A	#N/A
IBL27_RS02245	IBL27_RS02245	674.053	-2.5337	4.64146e-13	6.50154e-12	mucH	K09976	uncharacterized protein
galT	IBL27_RS05750	422.588	-2.52745	1.39992e-16	3.1726e-15	mucG	#N/A	#N/A
IBL27_RS04645	IBL27_RS04645	97.4753	-2.52665	5.55571e-12	6.96686e-11	mucG	K02040	phosphate transport system substrate-binding protein
IBL27_RS01805	IBL27_RS01805	130.286	-2.5234	8.97772e-13	1.22772e-11	mucH	K07015	uncharacterized protein
rplN	IBL27_RS08985	109.59	-2.52182	5.63386e-17	1.34143e-15	mucG	K02874	large subunit ribosomal protein L14
IBL27_RS01985	IBL27_RS01985	15.9591	-2.52123	9.38012e-07	5.04114e-06	mucG	#N/A	#N/A
IBL27_RS02605	IBL27_RS02605	431.741	-2.50383	1.6423e-14	2.91391e-13	mucH	#N/A	#N/A
IBL27_RS02015	IBL27_RS02015	304.828	-2.49682	5.50799e-18	1.53155e-16	mucH	#N/A	#N/A
IBL27_RS09745	IBL27_RS09745	151.109	-2.49632	8.82117e-14	1.41671e-12	mucH	K15539	cytoskeleton protein RodZ
IBL27_RS00280	IBL27_RS00280	132.009	-2.49242	1.53549e-08	1.13068e-07	mucH	K07317	adenine-specific DNA-methyltransferase [EC:2.1.1.72]
IBL27_RS04330	IBL27_RS04330	65.83	-2.49006	1.09203e-10	1.06516e-09	mucH	#N/A	#N/A
IBL27_RS01305	IBL27_RS01305	50.6286	-2.48957	5.6204e-05	0.00020175	mucH	K23133	competence-stimulating peptide
IBL27_RS01305	IBL27_RS01305	50.6286	-2.48957	5.6204e-05	0.00020175	mucH	K23133	competence-stimulating peptide
IBL27_RS03165	IBL27_RS03165	70.4544	-2.48536	8.67245e-08	5.59058e-07	mucH	K03685	ribonuclease III [EC:3.1.26.3]
IBL27_RS09235	IBL27_RS09235	359.121	-2.48324	1.40811e-14	2.5469e-13	mucH	K01534	Zn2+/Cd2+-exporting ATPase [EC:7.2.2.12 7.2.2.21]
IBL27_RS03245	IBL27_RS03245	1413.21	-2.47527	3.78611e-16	9.16042e-15	mucH	K20114	galactose PTS system EIIC component
yqeH	IBL27_RS01810	389.778	-2.47471	6.16105e-14	1.00773e-12	mucG	K06948	30S ribosome assembly GTPase
IBL27_RS01995	IBL27_RS01995	15.4764	-2.4732	6.88362e-06	2.87643e-05	mucH	#N/A	#N/A
ruvA	IBL27_RS09475	44.923	-2.46026	2.18568e-10	2.17528e-09	mucG	K03550	holliday junction DNA helicase RuvA [EC:3.6.4.12]
IBL27_RS08335	IBL27_RS08335	7.73276	-2.44736	8.67927e-05	0.000320112	mucG	K02466	glucitol operon activator protein
ilvN	IBL27_RS08760	66.3588	-2.44434	8.13814e-11	8.6485e-10	mucG	K01653	acetolactate synthase I/III small subunit [EC:2.2.1.6]
pyrF	IBL27_RS04270	252.531	-2.40789	4.24121e-11	4.63821e-10	mucG	K01591	orotidine-5'-phosphate decarboxylase [EC:4.1.1.23]
typA	IBL27_RS07230	383.956	-2.39258	3.66277e-21	1.6404e-19	mucG	K06207	GTP-binding protein
dltB	IBL27_RS02385	93.3002	-2.38411	1.21765e-13	1.90628e-12	mucH	K03739	membrane protein involved in D-alanine export
IBL27_RS02660	IBL27_RS02660	89.6459	-2.37742	1.02254e-09	9.15907e-09	mucG	K01515	ADP-ribose pyrophosphatase [EC:3.6.1.13]
IBL27_RS08775	IBL27_RS08775	79.7591	-2.37547	5.17375e-08	3.37911e-07	mucG	#N/A	#N/A
IBL27_RS01175	IBL27_RS01175	341.521	-2.37047	1.65859e-05	6.41068e-05	mucH	K02030	polar amino acid transport system substrate-binding protein
IBL27_RS01725	IBL27_RS01725	92.0943	-2.36295	6.64902e-18	1.81258e-16	mucG	#N/A	#N/A
hisH	IBL27_RS04070	294.488	-2.36038	6.20629e-07	3.14193e-06	mucH	K02501	imidazole glycerol-phosphate synthase subunit HisH [EC:4.3.2.10]
IBL27_RS00280	IBL27_RS00280	123.685	-2.35838	2.96481e-08	2.04279e-07	mucG	K07317	adenine-specific DNA-methyltransferase [EC:2.1.1.72]
IBL27_RS09735	IBL27_RS09735	81.1898	-2.35306	2.96869e-08	2.05601e-07	mucH	K16786	energy-coupling factor transport system ATP-binding protein [EC:3.6.3.-]
IBL27_RS00375	IBL27_RS00375	43.3279	-2.34763	1.37509e-07	8.42693e-07	mucH	#N/A	#N/A
IBL27_RS01240	IBL27_RS01240	322.582	-2.3476	1.14273e-16	2.6213e-15	mucG	K02004	putative ABC transport system permease protein
hslO	IBL27_RS00890	148.599	-2.3451	1.94162e-16	4.34785e-15	mucG	K04083	molecular chaperone Hsp33
IBL27_RS00795	IBL27_RS00795	168.157	-2.34316	8.01588e-22	3.86612e-20	mucG	#N/A	#N/A
IBL27_RS00795	IBL27_RS00795	168.157	-2.34316	8.01588e-22	3.86612e-20	mucG	#N/A	#N/A
IBL27_RS05095	IBL27_RS05095	29.6979	-2.34003	2.72668e-07	1.49847e-06	mucH	#N/A	#N/A
dnaI	IBL27_RS01275	195.731	-2.32366	2.14107e-12	2.69515e-11	mucH	K11144	primosomal protein DnaI
IBL27_RS08775	IBL27_RS08775	87.3662	-2.32219	4.9084e-07	2.56144e-06	mucH	#N/A	#N/A
IBL27_RS06690	IBL27_RS06690	37.4404	-2.3137	2.00862e-05	8.41472e-05	mucG	#N/A	#N/A
raiA	IBL27_RS07430	684.763	-2.3093	1.11149e-21	5.09932e-20	mucG	K05808	putative sigma-54 modulation protein
raiA	IBL27_RS07430	684.763	-2.3093	1.11149e-21	5.09932e-20	mucG	K05808	putative sigma-54 modulation protein
IBL27_RS09540	IBL27_RS09540	570.752	-2.29369	5.46933e-19	1.68653e-17	mucG	K01892	histidyl-tRNA synthetase [EC:6.1.1.21]
pstB	IBL27_RS04665	61.8002	-2.29273	2.32485e-11	2.61859e-10	mucG	K02036	phosphate transport system ATP-binding protein [EC:7.3.2.1]
IBL27_RS03985	IBL27_RS03985	19.8913	-2.28813	1.36107e-06	6.4357e-06	mucH	K08224	MFS transporter, YNFM family, putative membrane transport protein
IBL27_RS03985	IBL27_RS03985	19.8913	-2.28813	1.36107e-06	6.4357e-06	mucH	K08224	MFS transporter, YNFM family, putative membrane transport protein
IBL27_RS04645	IBL27_RS04645	109.023	-2.2868	3.02913e-08	2.0901e-07	mucH	K02040	phosphate transport system substrate-binding protein
aspS	IBL27_RS01680	111.538	-2.27247	5.6391e-15	1.05056e-13	mucH	K01876	aspartyl-tRNA synthetase [EC:6.1.1.12]
gpsB	IBL27_RS07565	297.65	-2.24416	5.48886e-15	1.06439e-13	mucG	K04074	cell division initiation protein
IBL27_RS09235	IBL27_RS09235	341.906	-2.24081	2.91904e-17	7.22464e-16	mucG	K01534	Zn2+/Cd2+-exporting ATPase [EC:7.2.2.12 7.2.2.21]
IBL27_RS01175	IBL27_RS01175	319.184	-2.21364	7.91416e-08	4.94569e-07	mucG	K02030	polar amino acid transport system substrate-binding protein
IBL27_RS05760	IBL27_RS05760	311.166	-2.20705	1.27851e-15	2.55838e-14	mucG	K02529	LacI family transcriptional regulator
IBL27_RS00375	IBL27_RS00375	42.469	-2.20113	5.74321e-07	3.19615e-06	mucG	#N/A	#N/A
IBL27_RS03160	IBL27_RS03160	165.863	-2.19364	3.02883e-08	2.07172e-07	mucG	#N/A	#N/A
IBL27_RS01995	IBL27_RS01995	16.2104	-2.19107	1.10024e-06	5.89618e-06	mucG	#N/A	#N/A
IBL27_RS00620	IBL27_RS00620	1006.61	-2.16122	1.79384e-13	2.71702e-12	mucH	#N/A	#N/A
IBL27_RS03165	IBL27_RS03165	69.217	-2.15668	4.02595e-08	2.70457e-07	mucG	K03685	ribonuclease III [EC:3.1.26.3]
rpmG	IBL27_RS01145	27.0443	-2.15254	7.87344e-05	0.000293266	mucG	K02913	large subunit ribosomal protein L33
IBL27_RS04935	IBL27_RS04935	43.2731	-2.14436	8.44453e-08	5.20792e-07	mucG	K21977	phosphopantothenate---cysteine ligase (CTP) [EC:6.3.2.5]
fabK	IBL27_RS02140	448.422	-2.14142	1.11104e-15	2.29328e-14	mucG	K02371	enoyl-[acyl-carrier protein] reductase II [EC:1.3.1.9]
gpsB	IBL27_RS07565	329.537	-2.12437	2.5067e-09	2.11311e-08	mucH	K04074	cell division initiation protein
mscL	IBL27_RS06080	42.1306	-2.11057	6.73985e-06	2.828e-05	mucH	K03282	large conductance mechanosensitive channel
glgB	IBL27_RS03045	320.009	-2.10999	8.78714e-11	9.23386e-10	mucG	K00700	1,4-alpha-glucan branching enzyme [EC:2.4.1.18]
glgB	IBL27_RS03045	320.009	-2.10999	8.78714e-11	9.23386e-10	mucG	K00700	1,4-alpha-glucan branching enzyme [EC:2.4.1.18]
mecA	IBL27_RS08700	139.673	-2.1078	8.9139e-11	9.31502e-10	mucG	K16511	adapter protein MecA 1/2
ftsA	IBL27_RS07205	553.726	-2.09206	4.96253e-10	4.48796e-09	mucH	K03590	cell division protein FtsA
aspS	IBL27_RS01680	105.056	-2.07978	1.60654e-11	1.86537e-10	mucG	K01876	aspartyl-tRNA synthetase [EC:6.1.1.12]
IBL27_RS01455	IBL27_RS01455	168.055	-2.07733	8.41568e-14	1.35298e-12	mucG	K03471	ribonuclease HIII [EC:3.1.26.4]
IBL27_RS05795	IBL27_RS05795	351.285	-2.06919	5.37031e-16	1.22011e-14	mucH	K07407	alpha-galactosidase [EC:3.2.1.22]
IBL27_RS09465	IBL27_RS09465	137.106	-2.05414	1.9358e-10	1.84e-09	mucH	K03742	nicotinamide-nucleotide amidase [EC:3.5.1.42]
mucE	IBL27_RS09090	552.179	-2.05067	8.08073e-21	3.37774e-19	mucG	#N/A	#N/A
IBL27_RS09465	IBL27_RS09465	126.605	-2.04285	1.96536e-11	2.25417e-10	mucG	K03742	nicotinamide-nucleotide amidase [EC:3.5.1.42]
IBL27_RS01990	IBL27_RS01990	44.668	-2.0387	2.74841e-08	1.90766e-07	mucG	K03427	type I restriction enzyme M protein [EC:2.1.1.72]
IBL27_RS00270	IBL27_RS00270	343.026	-2.03537	3.3646e-14	5.75347e-13	mucG	#N/A	#N/A
IBL27_RS03185	IBL27_RS03185	70.5964	-2.02706	4.19057e-12	5.32599e-11	mucG	K01890	phenylalanyl-tRNA synthetase beta chain [EC:6.1.1.20]
IBL27_RS05790	IBL27_RS05790	110.245	-2.02649	3.39896e-10	3.31267e-09	mucG	K10117	raffinose/stachyose/melibiose transport system substrate-binding protein
IBL27_RS00540	IBL27_RS00540	571.152	-2.01865	7.5346e-09	5.92277e-08	mucH	K03048	DNA-directed RNA polymerase subunit delta
IBL27_RS04540	IBL27_RS04540	49.038	-2.01723	3.71643e-07	1.9782e-06	mucH	#N/A	#N/A
IBL27_RS01725	IBL27_RS01725	105.23	-2.01444	8.93876e-08	5.73492e-07	mucH	#N/A	#N/A
IBL27_RS07540	IBL27_RS07540	2047.68	-2.01425	1.04752e-11	1.25502e-10	mucG	K18682	ribonucrease Y [EC:3.1.-.-]
rplX	IBL27_RS08980	132.846	-1.98652	7.12648e-12	8.81902e-11	mucG	K02895	large subunit ribosomal protein L24
IBL27_RS03860	IBL27_RS03860	167.969	-1.98189	5.66582e-07	2.8919e-06	mucH	K00812	aspartate aminotransferase [EC:2.6.1.1]
IBL27_RS03160	IBL27_RS03160	187.126	-1.97602	2.37147e-06	1.08285e-05	mucH	#N/A	#N/A
rpmJ	IBL27_RS08920	50.2664	-1.97536	4.81177e-05	0.000175085	mucH	K02919	large subunit ribosomal protein L36
sufC	IBL27_RS08690	218.124	-1.97468	6.11902e-10	5.50712e-09	mucH	K09013	Fe-S cluster assembly ATP-binding protein
infB	IBL27_RS07770	909.003	-1.96245	4.24334e-13	5.98889e-12	mucH	K02519	translation initiation factor IF-2
IBL27_RS07005	IBL27_RS07005	411.691	-1.95956	1.00786e-12	1.35082e-11	mucH	K01834	2,3-bisphosphoglycerate-dependent phosphoglycerate mutase [EC:5.4.2.11]
purR	IBL27_RS08115	757.836	-1.94337	2.54184e-07	1.41655e-06	mucH	K09685	purine operon repressor
IBL27_RS05095	IBL27_RS05095	28.7107	-1.93728	3.09308e-06	1.53108e-05	mucG	#N/A	#N/A
typA	IBL27_RS07230	446.509	-1.92784	3.90165e-09	3.21627e-08	mucH	K06207	GTP-binding protein
IBL27_RS00570	IBL27_RS00570	17.4707	-1.9257	6.7063e-05	0.000254326	mucG	#N/A	#N/A
IBL27_RS07410	IBL27_RS07410	41.9635	-1.91799	0.00015242	0.000524136	mucG	K06223	DNA adenine methylase [EC:2.1.1.72]
IBL27_RS06340	IBL27_RS06340	27.3491	-1.90659	3.85804e-06	1.88752e-05	mucG	#N/A	#N/A
dltB	IBL27_RS02385	92.1387	-1.89141	1.88044e-12	2.43939e-11	mucG	K03739	membrane protein involved in D-alanine export
IBL27_RS01180	IBL27_RS01180	87.595	-1.88786	1.42199e-07	8.68576e-07	mucH	K02073	D-methionine transport system substrate-binding protein
IBL27_RS09735	IBL27_RS09735	79.3998	-1.88599	6.63665e-08	4.1891e-07	mucG	K16786	energy-coupling factor transport system ATP-binding protein [EC:3.6.3.-]
IBL27_RS06495	IBL27_RS06495	195.583	-1.8797	2.83521e-07	1.6359e-06	mucG	K05363	serine/alanine adding enzyme [EC:2.3.2.10]
IBL27_RS02245	IBL27_RS02245	677.601	-1.87617	1.55072e-14	2.778e-13	mucG	K09976	uncharacterized protein
IBL27_RS05825	IBL27_RS05825	289.151	-1.87055	9.84154e-11	1.01714e-09	mucG	K02768	fructose PTS system EIIA component [EC:2.7.1.202]
rnr	IBL27_RS02790	218.834	-1.85728	2.69037e-09	2.26932e-08	mucG	K12573	ribonuclease R [EC:3.1.13.1]
IBL27_RS07195	IBL27_RS07195	350.486	-1.85663	1.31832e-05	5.19247e-05	mucH	K06997	PLP dependent protein
mucD	IBL27_RS09095	292.177	-1.85489	1.33458e-09	1.17856e-08	mucG	#N/A	#N/A
ychF	IBL27_RS00020	101.625	-1.84408	2.63159e-08	1.8362e-07	mucH	K06942	ribosome-binding ATPase
IBL27_RS03665	IBL27_RS03665	964.811	-1.81275	5.12005e-12	6.03712e-11	mucH	#N/A	#N/A
IBL27_RS08250	IBL27_RS08250	137.636	-1.80568	1.90932e-08	1.34511e-07	mucG	K09698	nondiscriminating glutamyl-tRNA synthetase [EC:6.1.1.24]
IBL27_RS05790	IBL27_RS05790	125.396	-1.79616	4.2011e-09	3.40289e-08	mucH	K10117	raffinose/stachyose/melibiose transport system substrate-binding protein
mltG	IBL27_RS02205	732.965	-1.78816	2.25858e-13	3.42612e-12	mucG	K07082	UPF0755 protein
IBL27_RS04330	IBL27_RS04330	67.6836	-1.77626	6.17312e-08	3.94086e-07	mucG	#N/A	#N/A
IBL27_RS01455	IBL27_RS01455	191.634	-1.7584	5.89518e-08	3.89458e-07	mucH	K03471	ribonuclease HIII [EC:3.1.26.4]
galE	IBL27_RS05745	116.348	-1.75206	4.06858e-06	1.76685e-05	mucH	K01784	UDP-glucose 4-epimerase [EC:5.1.3.2]
galE	IBL27_RS05745	116.348	-1.75206	4.06858e-06	1.76685e-05	mucH	K01784	UDP-glucose 4-epimerase [EC:5.1.3.2]
malQ	IBL27_RS02935	306.947	-1.74529	1.52063e-08	1.12418e-07	mucH	K00705	4-alpha-glucanotransferase [EC:2.4.1.25]
fabG	IBL27_RS02150	1034	-1.73962	3.60667e-06	1.58472e-05	mucH	K00059	3-oxoacyl-[acyl-carrier protein] reductase [EC:1.1.1.100]
IBL27_RS09745	IBL27_RS09745	154.837	-1.7355	4.79267e-09	3.85257e-08	mucG	K15539	cytoskeleton protein RodZ
srlA	IBL27_RS08330	23.0655	-1.72563	0.000139498	0.000458352	mucH	K02783	glucitol/sorbitol PTS system EIIC component
ilvA	IBL27_RS08750	149.582	-1.72538	8.40652e-09	6.32506e-08	mucG	K01754	threonine dehydratase [EC:4.3.1.19]
lpdA	IBL27_RS03545	136.478	-1.70861	6.18897e-05	0.000236615	mucG	K00382	dihydrolipoamide dehydrogenase [EC:1.8.1.4]
lpdA	IBL27_RS03545	136.478	-1.70861	6.18897e-05	0.000236615	mucG	K00382	dihydrolipoamide dehydrogenase [EC:1.8.1.4]
rpoE	IBL27_RS09295	232.689	-1.70384	1.64092e-10	1.57579e-09	mucH	K03048	DNA-directed RNA polymerase subunit delta
IBL27_RS01180	IBL27_RS01180	82.4198	-1.70159	3.53306e-07	2.00776e-06	mucG	K02073	D-methionine transport system substrate-binding protein
ftsA	IBL27_RS07205	538.515	-1.69003	4.62487e-07	2.58142e-06	mucG	K03590	cell division protein FtsA
infB	IBL27_RS07770	867.968	-1.68385	2.40565e-09	2.0383e-08	mucG	K02519	translation initiation factor IF-2
IBL27_RS08230	IBL27_RS08230	96.386	-1.68105	3.28403e-06	1.461e-05	mucH	K01940	argininosuccinate synthase [EC:6.3.4.5]
IBL27_RS00615	IBL27_RS00615	351.646	-1.66394	1.93469e-08	1.40246e-07	mucH	K00162	pyruvate dehydrogenase E1 component beta subunit [EC:1.2.4.1]
rplB	IBL27_RS09020	278.105	-1.65971	1.6081e-12	2.05198e-11	mucH	K02886	large subunit ribosomal protein L2
IBL27_RS07210	IBL27_RS07210	166.777	-1.65739	7.36575e-07	3.66909e-06	mucH	K03589	cell division protein FtsQ
fabK	IBL27_RS02140	533.952	-1.63758	1.73177e-07	1.02748e-06	mucH	K02371	enoyl-[acyl-carrier protein] reductase II [EC:1.3.1.9]
IBL27_RS07210	IBL27_RS07210	152.451	-1.61695	2.71203e-09	2.27738e-08	mucG	K03589	cell division protein FtsQ
pbp2b	IBL27_RS07000	163.595	-1.61285	4.52553e-10	4.33163e-09	mucG	K00687	penicillin-binding protein 2B
pbp2b	IBL27_RS07000	180.096	-1.60742	5.3645e-07	2.74632e-06	mucH	K00687	penicillin-binding protein 2B
mucI	IBL27_RS09070	2251.68	-1.60036	6.7995e-13	9.54468e-12	mucG	#N/A	#N/A
pflA	IBL27_RS02370	1847.06	-1.59403	3.76005e-08	2.55656e-07	mucH	K04069	pyruvate formate lyase activating enzyme [EC:1.97.1.4]
pstB	IBL27_RS04665	77.102	-1.58943	3.13588e-06	1.40436e-05	mucH	K02036	phosphate transport system ATP-binding protein [EC:7.3.2.1]
IBL27_RS03435	IBL27_RS03435	78.0241	-1.5892	0.000109013	0.00036659	mucH	#N/A	#N/A
IBL27_RS08250	IBL27_RS08250	157.864	-1.57902	3.21831e-07	1.74017e-06	mucH	K09698	nondiscriminating glutamyl-tRNA synthetase [EC:6.1.1.24]
IBL27_RS00660	IBL27_RS00660	26.177	-1.56721	2.97978e-05	0.000119255	mucG	K00029	malate dehydrogenase (oxaloacetate-decarboxylating)(NADP+) [EC:1.1.1.40]
glgA	IBL27_RS03060	81.1238	-1.56681	8.42037e-05	0.000311173	mucG	K00703	starch synthase [EC:2.4.1.21]
glgA	IBL27_RS03060	81.1238	-1.56681	8.42037e-05	0.000311173	mucG	K00703	starch synthase [EC:2.4.1.21]
IBL27_RS02925	IBL27_RS02925	1135.64	-1.56203	1.52658e-06	7.17759e-06	mucH	K15770	arabinogalactan oligomer / maltooligosaccharide transport system substrate-binding protein
IBL27_RS04035	IBL27_RS04035	29.9498	-1.55548	8.95642e-05	0.000328402	mucG	K00817	histidinol-phosphate aminotransferase [EC:2.6.1.9]
IBL27_RS04035	IBL27_RS04035	34.3219	-1.55014	2.56512e-05	9.69335e-05	mucH	K00817	histidinol-phosphate aminotransferase [EC:2.6.1.9]
rpoE	IBL27_RS09295	218.275	-1.54842	1.04835e-10	1.07757e-09	mucG	K03048	DNA-directed RNA polymerase subunit delta
IBL27_RS01250	IBL27_RS01250	83.4083	-1.54637	0.000223131	0.000736331	mucG	#N/A	#N/A
sufC	IBL27_RS08690	211.496	-1.5402	1.13344e-08	8.39371e-08	mucG	K09013	Fe-S cluster assembly ATP-binding protein
IBL27_RS01510	IBL27_RS01510	440.603	-1.53975	2.31425e-08	1.63312e-07	mucH	K03111	single-strand DNA-binding protein
IBL27_RS02255	IBL27_RS02255	142.452	-1.53024	7.5882e-05	0.00026623	mucH	K02428	XTP/dITP diphosphohydrolase [EC:3.6.1.66]
mecA	IBL27_RS08700	169.197	-1.51977	8.17657e-05	0.000284728	mucH	K16511	adapter protein MecA 1/2
IBL27_RS05825	IBL27_RS05825	340.654	-1.50891	4.16919e-07	2.19412e-06	mucH	K02768	fructose PTS system EIIA component [EC:2.7.1.202]
IBL27_RS05755	IBL27_RS05755	148.759	-1.50514	8.81872e-07	4.78041e-06	mucG	K00849	galactokinase [EC:2.7.1.6]
IBL27_RS02365	IBL27_RS02365	285.76	-1.50364	2.11032e-07	1.2023e-06	mucH	K03699	putative hemolysin
IBL27_RS00875	IBL27_RS00875	552.523	-1.5007	8.01086e-10	7.31477e-09	mucG	#N/A	#N/A
rplN	IBL27_RS08985	141.202	-1.49561	9.20107e-06	3.77568e-05	mucH	K02874	large subunit ribosomal protein L14
IBL27_RS05795	IBL27_RS05795	353.437	-1.48967	1.14116e-09	1.01731e-08	mucG	K07407	alpha-galactosidase [EC:3.2.1.22]
IBL27_RS00540	IBL27_RS00540	566.316	-1.48535	3.05894e-10	2.9968e-09	mucG	K03048	DNA-directed RNA polymerase subunit delta
rplC	IBL27_RS09035	105.663	-1.48141	4.82388e-05	0.000175183	mucH	K02906	large subunit ribosomal protein L3
IBL27_RS06495	IBL27_RS06495	233.07	-1.47486	0.000183027	0.000588909	mucH	K05363	serine/alanine adding enzyme [EC:2.3.2.10]
IBL27_RS03855	IBL27_RS03855	105.167	-1.46774	0.000125804	0.000417035	mucH	K09951	CRISPR-associated protein Cas2
IBL27_RS04540	IBL27_RS04540	49.2616	-1.45627	0.000282122	0.00091653	mucG	#N/A	#N/A
spx	IBL27_RS09455	58.5618	-1.44407	0.000132856	0.000438847	mucH	K16509	regulatory protein spx
spx	IBL27_RS09455	58.5618	-1.44407	0.000132856	0.000438847	mucH	K16509	regulatory protein spx
IBL27_RS07005	IBL27_RS07005	408.349	-1.43783	3.9218e-06	1.90618e-05	mucG	K01834	2,3-bisphosphoglycerate-dependent phosphoglycerate mutase [EC:5.4.2.11]
vicK	IBL27_RS03155	65.2436	-1.43713	2.26189e-06	1.03791e-05	mucH	K07636	two-component system, OmpR family, phosphate regulon sensor histidine kinase PhoR [EC:2.7.13.3]
IBL27_RS03095	IBL27_RS03095	449.993	-1.43563	3.72343e-05	0.000137908	mucH	K02115	F-type H+-transporting ATPase subunit gamma
ychF	IBL27_RS00020	100.182	-1.43362	4.51784e-06	2.14598e-05	mucG	K06942	ribosome-binding ATPase
ilvA	IBL27_RS08750	176.932	-1.405	2.30794e-06	1.05644e-05	mucH	K01754	threonine dehydratase [EC:4.3.1.19]
rplC	IBL27_RS09035	98.2278	-1.40119	3.10658e-06	1.53372e-05	mucG	K02906	large subunit ribosomal protein L3
pbp2x	IBL27_RS07640	111.901	-1.39506	4.84848e-08	3.21127e-07	mucG	K12556	penicillin-binding protein 2X
IBL27_RS02230	IBL27_RS02230	2466.79	-1.39149	1.5367e-06	7.19315e-06	mucH	K06950	uncharacterized protein
IBL27_RS03855	IBL27_RS03855	97.1387	-1.37199	0.00015591	0.000533211	mucG	K09951	CRISPR-associated protein Cas2
IBL27_RS07160	IBL27_RS07160	65.3804	-1.34808	3.50167e-05	0.000137796	mucG	K03574	8-oxo-dGTP diphosphatase [EC:3.6.1.55]
IBL27_RS08905	IBL27_RS08905	208.752	-1.31148	6.45178e-09	4.99416e-08	mucG	K03040	DNA-directed RNA polymerase subunit alpha [EC:2.7.7.6]
pbp2x	IBL27_RS07640	126.701	-1.2931	2.7245e-07	1.49847e-06	mucH	K12556	penicillin-binding protein 2X
IBL27_RS03185	IBL27_RS03185	92.8168	-1.27473	0.000158459	0.000513763	mucH	K01890	phenylalanyl-tRNA synthetase beta chain [EC:6.1.1.20]
IBL27_RS07235	IBL27_RS07235	82.7788	-1.2746	9.50939e-05	0.000325662	mucH	K03972	phage shock protein E
IBL27_RS02365	IBL27_RS02365	271.553	-1.26306	1.45766e-05	6.3469e-05	mucG	K03699	putative hemolysin
trkA	IBL27_RS02300	119.026	-1.26132	3.71326e-07	2.09749e-06	mucG	K03499	trk system potassium uptake protein
IBL27_RS07235	IBL27_RS07235	73.716	-1.24617	6.3854e-05	0.000242645	mucG	K03972	phage shock protein E
pyrF	IBL27_RS04270	337.664	-1.24616	9.93751e-05	0.000336611	mucH	K01591	orotidine-5'-phosphate decarboxylase [EC:4.1.1.23]
rpsJ	IBL27_RS09040	267.775	-1.23441	1.15099e-05	5.10614e-05	mucG	K02946	small subunit ribosomal protein S10
IBL27_RS03665	IBL27_RS03665	986.329	-1.17406	1.75834e-05	7.51691e-05	mucG	#N/A	#N/A
vicK	IBL27_RS03155	62.736	-1.15355	0.000200953	0.000670201	mucG	K07636	two-component system, OmpR family, phosphate regulon sensor histidine kinase PhoR [EC:2.7.13.3]
IBL27_RS07240	IBL27_RS07240	992.934	-1.15277	7.98456e-05	0.000278562	mucH	K00845	glucokinase [EC:2.7.1.2]
recA	IBL27_RS09460	249.281	-1.11095	6.93188e-06	3.21154e-05	mucG	K03553	recombination protein RecA
rpsO	IBL27_RS00735	1008.19	-1.10962	7.78006e-05	0.000290363	mucG	K02956	small subunit ribosomal protein S15
rplB	IBL27_RS09020	295.902	-0.861091	0.000145429	0.000501929	mucG	K02886	large subunit ribosomal protein L2
IBL27_RS09585	IBL27_RS09585	268.456	1.07822	0.000174573	0.000590596	mucG	#N/A	#N/A
pyk	IBL27_RS04410	283.119	1.17687	0.000158569	0.000513763	mucH	K00873	pyruvate kinase [EC:2.7.1.40]
lpdA	IBL27_RS03545	417.956	1.18076	6.74126e-05	0.000237859	mucH	K00382	dihydrolipoamide dehydrogenase [EC:1.8.1.4]
lpdA	IBL27_RS03545	417.956	1.18076	6.74126e-05	0.000237859	mucH	K00382	dihydrolipoamide dehydrogenase [EC:1.8.1.4]
IBL27_RS06100	IBL27_RS06100	56.6774	1.21785	9.62978e-05	0.000348339	mucG	K02030	polar amino acid transport system substrate-binding protein
raiA	IBL27_RS07430	2345.42	1.23248	0.000250641	0.000794121	mucH	K05808	putative sigma-54 modulation protein
raiA	IBL27_RS07430	2345.42	1.23248	0.000250641	0.000794121	mucH	K05808	putative sigma-54 modulation protein
IBL27_RS06505	IBL27_RS06505	895.456	1.26148	9.09951e-08	5.5572e-07	mucG	K01803	triosephosphate isomerase (TIM) [EC:5.3.1.1]
IBL27_RS08235	IBL27_RS08235	139.598	1.27011	0.000185239	0.000595001	mucH	#N/A	#N/A
IBL27_RS08235	IBL27_RS08235	114.291	1.27448	1.11607e-05	4.98653e-05	mucG	#N/A	#N/A
IBL27_RS04940	IBL27_RS04940	95.8737	1.32581	2.05806e-05	8.56464e-05	mucG	K01938	formate--tetrahydrofolate ligase [EC:6.3.4.3]
ftsY	IBL27_RS06390	49.1093	1.34016	0.000226661	0.000746671	mucG	K03110	fused signal recognition particle receptor
IBL27_RS01010	IBL27_RS01010	565.523	1.34173	0.000151978	0.00049499	mucH	K00925	acetate kinase [EC:2.7.2.1]
IBL27_RS03985	IBL27_RS03985	56.9553	1.40422	7.46836e-05	0.00027984	mucG	K08224	MFS transporter, YNFM family, putative membrane transport protein
IBL27_RS03985	IBL27_RS03985	56.9553	1.40422	7.46836e-05	0.00027984	mucG	K08224	MFS transporter, YNFM family, putative membrane transport protein
manA	IBL27_RS01605	71.3365	1.46851	3.28838e-05	0.000130495	mucG	K01809	mannose-6-phosphate isomerase [EC:5.3.1.8]
IBL27_RS06100	IBL27_RS06100	81.6293	1.47121	0.000199616	0.000638976	mucH	K02030	polar amino acid transport system substrate-binding protein
IBL27_RS05175	IBL27_RS05175	66.7213	1.47306	0.000156424	0.000533999	mucG	#N/A	#N/A
glgB	IBL27_RS03045	1218.11	1.48359	5.17014e-07	2.67555e-06	mucH	K00700	1,4-alpha-glucan branching enzyme [EC:2.4.1.18]
glgB	IBL27_RS03045	1218.11	1.48359	5.17014e-07	2.67555e-06	mucH	K00700	1,4-alpha-glucan branching enzyme [EC:2.4.1.18]
ftsY	IBL27_RS06390	65.3828	1.50783	5.02862e-05	0.000181591	mucH	K03110	fused signal recognition particle receptor
IBL27_RS07750	IBL27_RS07750	79.8661	1.50797	7.73429e-05	0.000270845	mucH	K01533	P-type Cu2+ transporter [EC:7.2.2.9]
IBL27_RS06960	IBL27_RS06960	31271.2	1.53536	3.06077e-06	1.37403e-05	mucH	K07260	zinc D-Ala-D-Ala carboxypeptidase [EC:3.4.17.14]
IBL27_RS06960	IBL27_RS06960	31271.2	1.53536	3.06077e-06	1.37403e-05	mucH	K07260	zinc D-Ala-D-Ala carboxypeptidase [EC:3.4.17.14]
pyk	IBL27_RS04410	278.247	1.53599	1.23609e-08	9.01199e-08	mucG	K00873	pyruvate kinase [EC:2.7.1.40]
IBL27_RS00070	IBL27_RS00070	31.2338	1.54013	0.000230742	0.000757462	mucG	K03294	basic amino acid/polyamine antiporter, APA family
IBL27_RS01425	IBL27_RS01425	309.673	1.54271	3.30959e-08	2.25556e-07	mucG	K02796	mannose PTS system EIID component
galE	IBL27_RS09375	63.2798	1.54987	3.30483e-06	1.62733e-05	mucG	K01784	UDP-glucose 4-epimerase [EC:5.1.3.2]
galE	IBL27_RS09375	63.2798	1.54987	3.30483e-06	1.62733e-05	mucG	K01784	UDP-glucose 4-epimerase [EC:5.1.3.2]
gap	IBL27_RS08095	2239.96	1.55024	7.99524e-05	0.000297214	mucG	K00134	glyceraldehyde 3-phosphate dehydrogenase [EC:1.2.1.12]
IBL27_RS06990	IBL27_RS06990	130.465	1.55714	0.000209756	0.000667993	mucH	K01921	D-alanine-D-alanine ligase [EC:6.3.2.4]
rnpB	IBL27_RS07560	1049.6	1.57688	2.21521e-05	9.13774e-05	mucG	#N/A	#N/A
IBL27_RS05150	IBL27_RS05150	38.757	1.58057	1.42264e-05	6.22322e-05	mucG	#N/A	#N/A
IBL27_RS07610	IBL27_RS07610	90.368	1.58341	1.83172e-05	7.76006e-05	mucG	K02028	polar amino acid transport system ATP-binding protein [EC:7.4.2.1]
IBL27_RS07610	IBL27_RS07610	113.354	1.58826	1.03979e-06	5.04458e-06	mucH	K02028	polar amino acid transport system ATP-binding protein [EC:7.4.2.1]
tkt	IBL27_RS08530	167.511	1.60661	2.26173e-05	9.24853e-05	mucG	K00615	transketolase [EC:2.2.1.1]
IBL27_RS09415	IBL27_RS09415	107.76	1.60851	3.25016e-05	0.00012925	mucG	#N/A	#N/A
IBL27_RS04465	IBL27_RS04465	46.4065	1.61282	5.34476e-05	0.000192597	mucH	K02030	polar amino acid transport system substrate-binding protein
IBL27_RS00230	IBL27_RS00230	32.5523	1.61315	0.000144292	0.000499841	mucG	K01952	phosphoribosylformylglycinamidine synthase [EC:6.3.5.3]
IBL27_RS03105	IBL27_RS03105	73.0909	1.61612	0.000103576	0.000349567	mucH	K02114	F-type H+-transporting ATPase subunit epsilon
recR	IBL27_RS06995	61.454	1.62429	7.52418e-06	3.12195e-05	mucH	K06187	recombination protein RecR
IBL27_RS06470	IBL27_RS06470	106.119	1.67102	1.29767e-05	5.12194e-05	mucH	K01537	P-type Ca2+ transporter type 2C [EC:7.2.2.10]
IBL27_RS09415	IBL27_RS09415	142.585	1.72615	3.95004e-06	1.71937e-05	mucH	#N/A	#N/A
IBL27_RS01010	IBL27_RS01010	563.155	1.73224	1.70787e-08	1.22149e-07	mucG	K00925	acetate kinase [EC:2.7.2.1]
IBL27_RS09585	IBL27_RS09585	464.096	1.74096	3.49081e-07	1.87417e-06	mucH	#N/A	#N/A
IBL27_RS06990	IBL27_RS06990	117.036	1.74769	0.000100301	0.000361413	mucG	K01921	D-alanine-D-alanine ligase [EC:6.3.2.4]
IBL27_RS03700	IBL27_RS03700	36.997	1.75672	2.29645e-06	1.16747e-05	mucG	#N/A	#N/A
IBL27_RS02330	IBL27_RS02330	36.7231	1.76023	3.31867e-05	0.000131419	mucG	K19302	undecaprenyl-diphosphatase [EC:3.6.1.27]
IBL27_RS01630	IBL27_RS01630	167.154	1.76176	1.08256e-05	4.33722e-05	mucH	K01775	alanine racemase [EC:5.1.1.1]
IBL27_RS00070	IBL27_RS00070	45.1827	1.76517	2.04475e-05	7.80608e-05	mucH	K03294	basic amino acid/polyamine antiporter, APA family
recR	IBL27_RS06995	54.9107	1.77852	1.80982e-07	1.07052e-06	mucG	K06187	recombination protein RecR
purH	IBL27_RS00260	60.2712	1.78405	1.34747e-05	5.9387e-05	mucG	K00602	phosphoribosylaminoimidazolecarboxamide formyltransferase / IMP cyclohydrolase [EC:2.1.2.3 3.5.4.10]
IBL27_RS00795	IBL27_RS00795	777.722	1.79429	1.2487e-07	7.75442e-07	mucH	#N/A	#N/A
IBL27_RS00795	IBL27_RS00795	777.722	1.79429	1.2487e-07	7.75442e-07	mucH	#N/A	#N/A
IBL27_RS04300	IBL27_RS04300	20.4394	1.79456	2.49482e-05	0.000101137	mucG	K02029	polar amino acid transport system permease protein
ftsX	IBL27_RS03810	113.918	1.80566	5.661e-05	0.000202816	mucH	K09811	cell division transport system permease protein
dapA	IBL27_RS05325	178.29	1.83717	1.40713e-05	5.51889e-05	mucH	K01714	4-hydroxy-tetrahydrodipicolinate synthase [EC:4.3.3.7]
IBL27_RS05175	IBL27_RS05175	98.9361	1.83898	7.88147e-09	6.1694e-08	mucH	#N/A	#N/A
IBL27_RS08745	IBL27_RS08745	92.3927	1.83994	1.5043e-10	1.53782e-09	mucG	#N/A	#N/A
IBL27_RS04290	IBL27_RS04290	15.7855	1.84381	5.75969e-05	0.000221606	mucG	K01426	amidase [EC:3.5.1.4]
IBL27_RS02180	IBL27_RS02180	130.856	1.84477	0.000156801	0.000534316	mucG	K01962	acetyl-CoA carboxylase carboxyl transferase subunit alpha [EC:6.4.1.2 2.1.3.15]
IBL27_RS01630	IBL27_RS01630	141.442	1.84568	4.12483e-08	2.76114e-07	mucG	K01775	alanine racemase [EC:5.1.1.1]
dapA	IBL27_RS05325	144.086	1.85633	4.98894e-05	0.000193489	mucG	K01714	4-hydroxy-tetrahydrodipicolinate synthase [EC:4.3.3.7]
IBL27_RS03700	IBL27_RS03700	45.0809	1.85873	7.97585e-06	3.29468e-05	mucH	#N/A	#N/A
IBL27_RS06320	IBL27_RS06320	64.1665	1.86198	2.12649e-05	8.10153e-05	mucH	K08303	putative protease [EC:3.4.-.-]
IBL27_RS08745	IBL27_RS08745	118.859	1.87603	6.39423e-09	5.04765e-08	mucH	#N/A	#N/A
IBL27_RS08500	IBL27_RS08500	52.0343	1.893	2.15559e-07	1.26708e-06	mucG	#N/A	#N/A
IBL27_RS07880	IBL27_RS07880	22.1585	1.89422	4.80259e-05	0.000175085	mucH	#N/A	#N/A
groL	IBL27_RS01125	729.423	1.90285	4.72522e-09	3.81465e-08	mucG	K04077	chaperonin GroEL
IBL27_RS04280	IBL27_RS04280	29.9187	1.93086	1.42939e-05	6.23826e-05	mucG	#N/A	#N/A
IBL27_RS06140	IBL27_RS06140	19.0001	1.97595	0.00025622	0.000810421	mucH	K10038	glutamine transport system ATP-binding protein [EC:7.4.2.1]
pta	IBL27_RS05120	129.358	2.00064	1.50206e-09	1.31413e-08	mucG	K00625	phosphate acetyltransferase [EC:2.3.1.8]
IBL27_RS05235	IBL27_RS05235	24.7996	2.03748	1.56335e-05	6.71384e-05	mucG	K19081	two-component system, OmpR family, sensor histidine kinase BraS/BceS [EC:2.7.13.3]
IBL27_RS07095	IBL27_RS07095	19.1947	2.03753	0.000100602	0.000361413	mucG	K07705	two-component system, LytTR family, response regulator LytT
leuB	IBL27_RS03720	34.2801	2.04718	1.59755e-05	6.21343e-05	mucH	K00052	3-isopropylmalate dehydrogenase [EC:1.1.1.85]
IBL27_RS01440	IBL27_RS01440	72.4425	2.04985	0.000139975	0.000485782	mucG	#N/A	#N/A
citF	IBL27_RS05185	58.394	2.05646	6.91702e-06	2.87643e-05	mucH	K01643	citrate lyase subunit alpha / citrate CoA-transferase [EC:2.8.3.10]
tsaD	IBL27_RS08005	14.2336	2.08273	9.1157e-05	0.000332299	mucG	K01409	N6-L-threonylcarbamoyladenine synthase [EC:2.3.1.234]
IBL27_RS00855	IBL27_RS00855	283.846	2.08404	1.32682e-09	1.17724e-08	mucG	K00244	fumarate reductase flavoprotein subunit [EC:1.3.5.4]
IBL27_RS04940	IBL27_RS04940	180.012	2.08653	9.4309e-09	7.23036e-08	mucH	K01938	formate--tetrahydrofolate ligase [EC:6.3.4.3]
IBL27_RS04465	IBL27_RS04465	50.6514	2.1176	9.62052e-09	7.20964e-08	mucG	K02030	polar amino acid transport system substrate-binding protein
IBL27_RS06320	IBL27_RS06320	59.9679	2.13797	4.25032e-06	2.03527e-05	mucG	K08303	putative protease [EC:3.4.-.-]
dnaK	IBL27_RS00440	715.125	2.18714	2.48728e-13	3.74286e-12	mucG	K04043	molecular chaperone DnaK
IBL27_RS05235	IBL27_RS05235	33.5266	2.19056	7.4553e-07	3.70379e-06	mucH	K19081	two-component system, OmpR family, sensor histidine kinase BraS/BceS [EC:2.7.13.3]
IBL27_RS07875	IBL27_RS07875	20.212	2.21913	0.000111328	0.000373702	mucH	K02348	ElaA protein
IBL27_RS08585	IBL27_RS08585	42.6036	2.23941	3.8059e-08	2.56591e-07	mucG	#N/A	#N/A
spx	IBL27_RS09455	219.31	2.25846	1.32498e-11	1.56747e-10	mucG	K16509	regulatory protein spx
spx	IBL27_RS09455	219.31	2.25846	1.32498e-11	1.56747e-10	mucG	K16509	regulatory protein spx
IBL27_RS06530	IBL27_RS06530	18.4814	2.25919	8.61746e-05	0.000298408	mucH	K16927	energy-coupling factor transport system substrate-specific component
IBL27_RS01215	IBL27_RS01215	9.4212	2.26985	0.000292834	0.000948056	mucG	K01552	energy-coupling factor transport system ATP-binding protein [EC:3.6.3.-]
IBL27_RS01095	IBL27_RS01095	2171.89	2.27834	3.74889e-07	1.9898e-06	mucH	K02744	N-acetylgalactosamine PTS system EIIA component [EC:2.7.1.-]
IBL27_RS01095	IBL27_RS01095	2171.89	2.27834	3.74889e-07	1.9898e-06	mucH	K02744	N-acetylgalactosamine PTS system EIIA component [EC:2.7.1.-]
IBL27_RS08730	IBL27_RS08730	10.2902	2.28209	5.03237e-05	0.000194771	mucG	#N/A	#N/A
IBL27_RS06470	IBL27_RS06470	119.939	2.28719	5.21741e-09	4.15845e-08	mucG	K01537	P-type Ca2+ transporter type 2C [EC:7.2.2.10]
IBL27_RS08585	IBL27_RS08585	52.4197	2.29869	2.04833e-07	1.17416e-06	mucH	#N/A	#N/A
IBL27_RS05895	IBL27_RS05895	10.2563	2.29958	0.000136277	0.000475578	mucG	K02824	uracil permease
IBL27_RS00830	IBL27_RS00830	17.1661	2.30588	7.77935e-05	0.000271912	mucH	K07076	uncharacterized protein
glgA	IBL27_RS03060	456.094	2.30733	2.69181e-12	3.32109e-11	mucH	K00703	starch synthase [EC:2.4.1.21]
glgA	IBL27_RS03060	456.094	2.30733	2.69181e-12	3.32109e-11	mucH	K00703	starch synthase [EC:2.4.1.21]
IBL27_RS00400	IBL27_RS00400	75.1873	2.32366	4.53927e-07	2.38216e-06	mucH	K09157	uncharacterized protein
IBL27_RS05150	IBL27_RS05150	74.6879	2.33518	1.21088e-10	1.16884e-09	mucH	#N/A	#N/A
IBL27_RS01425	IBL27_RS01425	603.099	2.33663	1.33563e-07	8.21213e-07	mucH	K02796	mannose PTS system EIID component
IBL27_RS07880	IBL27_RS07880	23.5951	2.33742	8.806e-07	4.78041e-06	mucG	#N/A	#N/A
IBL27_RS07480	IBL27_RS07480	11.0689	2.33781	8.05314e-05	0.000298776	mucG	K07570	general stress protein 13
IBL27_RS01030	IBL27_RS01030	12.5333	2.36432	0.000220491	0.000730183	mucG	K00286	pyrroline-5-carboxylate reductase [EC:1.5.1.2]
IBL27_RS05990	IBL27_RS05990	15.1015	2.37049	1.33129e-05	5.89214e-05	mucG	K06221	2,5-diketo-D-gluconate reductase A [EC:1.1.1.346]
IBL27_RS06275	IBL27_RS06275	16.4529	2.37861	1.51578e-05	6.52445e-05	mucG	#N/A	#N/A
IBL27_RS02330	IBL27_RS02330	64.3351	2.3853	1.31479e-07	8.11077e-07	mucH	K19302	undecaprenyl-diphosphatase [EC:3.6.1.27]
IBL27_RS01305	IBL27_RS01305	237.159	2.38645	0.000159572	0.000542774	mucG	K23133	competence-stimulating peptide
IBL27_RS01305	IBL27_RS01305	237.159	2.38645	0.000159572	0.000542774	mucG	K23133	competence-stimulating peptide
IBL27_RS06505	IBL27_RS06505	2092.76	2.40357	3.85347e-14	6.40983e-13	mucH	K01803	triosephosphate isomerase (TIM) [EC:5.3.1.1]
IBL27_RS03105	IBL27_RS03105	92.267	2.40399	2.18126e-09	1.87349e-08	mucG	K02114	F-type H+-transporting ATPase subunit epsilon
ftsX	IBL27_RS03810	129.955	2.42257	1.59993e-08	1.15306e-07	mucG	K09811	cell division transport system permease protein
IBL27_RS09625	IBL27_RS09625	17.2092	2.43194	0.000284228	0.000892945	mucH	K03652	DNA-3-methyladenine glycosylase [EC:3.2.2.21]
IBL27_RS05060	IBL27_RS05060	44.9965	2.439	1.15056e-06	5.51027e-06	mucH	#N/A	#N/A
IBL27_RS00605	IBL27_RS00605	106.806	2.44127	6.95969e-05	0.000262348	mucG	K19784	chromate reductase, NAD(P)H dehydrogenase (quinone)
IBL27_RS08620	IBL27_RS08620	79.7598	2.49353	1.66691e-08	1.21782e-07	mucH	K01939	adenylosuccinate synthase [EC:6.3.4.4]
IBL27_RS07750	IBL27_RS07750	114.291	2.4941	3.24527e-13	4.80658e-12	mucG	K01533	P-type Cu2+ transporter [EC:7.2.2.9]
IBL27_RS06720	IBL27_RS06720	33.2639	2.51845	5.70467e-06	2.66265e-05	mucG	K07052	uncharacterized protein
dnaK	IBL27_RS00440	1094.2	2.5199	6.58721e-11	6.56255e-10	mucH	K04043	molecular chaperone DnaK
IBL27_RS06140	IBL27_RS06140	22.2209	2.53014	3.7568e-07	2.11258e-06	mucG	K10038	glutamine transport system ATP-binding protein [EC:7.4.2.1]
IBL27_RS02040	IBL27_RS02040	1885.61	2.53168	1.30739e-06	6.8693e-06	mucG	#N/A	#N/A
IBL27_RS08890	IBL27_RS08890	1887.42	2.5355	1.35693e-06	7.08995e-06	mucG	#N/A	#N/A
IBL27_RS00895	IBL27_RS00895	1887.06	2.53686	1.21288e-06	6.42658e-06	mucG	#N/A	#N/A
IBL27_RS00075	IBL27_RS00075	1885.03	2.53767	1.31373e-06	6.88335e-06	mucG	#N/A	#N/A
IBL27_RS01050	IBL27_RS01050	23.4114	2.54527	3.66453e-08	2.47949e-07	mucG	#N/A	#N/A
IBL27_RS01895	IBL27_RS01895	1883.33	2.54559	1.30665e-06	6.8693e-06	mucG	#N/A	#N/A
IBL27_RS00325	IBL27_RS00325	56.5204	2.55961	4.75704e-06	2.04202e-05	mucH	K01779	aspartate racemase [EC:5.1.1.13]
IBL27_RS00830	IBL27_RS00830	16.5868	2.59115	2.58779e-06	1.3085e-05	mucG	K07076	uncharacterized protein
mscL	IBL27_RS06080	219.692	2.59136	1.17522e-14	2.16724e-13	mucG	K03282	large conductance mechanosensitive channel
IBL27_RS02180	IBL27_RS02180	255.336	2.60014	4.4974e-08	3.02478e-07	mucH	K01962	acetyl-CoA carboxylase carboxyl transferase subunit alpha [EC:6.4.1.2 2.1.3.15]
IBL27_RS04555	IBL27_RS04555	198.16	2.61061	2.80316e-09	2.34344e-08	mucG	K18831	HTH-type transcriptional regulator / antitoxin HigA
gap	IBL27_RS08095	5169.54	2.62359	4.48574e-10	4.07655e-09	mucH	K00134	glyceraldehyde 3-phosphate dehydrogenase [EC:1.2.1.12]
IBL27_RS01030	IBL27_RS01030	21.2988	2.63973	1.57377e-07	9.51926e-07	mucH	K00286	pyrroline-5-carboxylate reductase [EC:1.5.1.2]
IBL27_RS03470	IBL27_RS03470	125.715	2.64426	1.20084e-10	1.16519e-09	mucH	#N/A	#N/A
groL	IBL27_RS01125	1413.98	2.64602	9.09423e-13	1.22772e-11	mucH	K04077	chaperonin GroEL
IBL27_RS04290	IBL27_RS04290	32.021	2.67216	8.95793e-08	5.73492e-07	mucH	K01426	amidase [EC:3.5.1.4]
IBL27_RS01050	IBL27_RS01050	32.8047	2.67292	1.01106e-09	9.01245e-09	mucH	#N/A	#N/A
purH	IBL27_RS00260	126.037	2.68815	9.55032e-11	9.36434e-10	mucH	K00602	phosphoribosylaminoimidazolecarboxamide formyltransferase / IMP cyclohydrolase [EC:2.1.2.3 3.5.4.10]
IBL27_RS01465	IBL27_RS01465	16.1809	2.69421	0.000304142	0.000982976	mucG	#N/A	#N/A
IBL27_RS00325	IBL27_RS00325	49.1131	2.75387	5.77054e-14	9.52139e-13	mucG	K01779	aspartate racemase [EC:5.1.1.13]
IBL27_RS07875	IBL27_RS07875	20.5666	2.76085	4.97014e-05	0.000193158	mucG	K02348	ElaA protein
citF	IBL27_RS05185	71.0706	2.7726	6.2447e-08	3.95498e-07	mucG	K01643	citrate lyase subunit alpha / citrate CoA-transferase [EC:2.8.3.10]
IBL27_RS07010	IBL27_RS07010	27.2169	2.77671	2.87671e-10	2.83304e-09	mucG	K00226	dihydroorotate dehydrogenase (fumarate) [EC:1.3.98.1]
IBL27_RS08080	IBL27_RS08080	53.7734	2.78362	7.15746e-08	4.48773e-07	mucG	K03713	MerR family transcriptional regulator, glutamine synthetase repressor
dnaJ	IBL27_RS00445	161.701	2.83553	1.29995e-14	2.37432e-13	mucH	K03686	molecular chaperone DnaJ
IBL27_RS00770	IBL27_RS00770	10.4905	2.83835	3.2188e-05	0.000128275	mucG	K21744	MerR family transcriptional regulator, thiopeptide resistance regulator
IBL27_RS05320	IBL27_RS05320	80.9611	2.85024	5.54433e-08	3.59617e-07	mucG	#N/A	#N/A
IBL27_RS02685	IBL27_RS02685	33.2978	2.85712	6.94566e-09	5.28938e-08	mucG	#N/A	#N/A
IBL27_RS08000	IBL27_RS08000	13.8605	2.86086	2.50684e-07	1.45986e-06	mucG	#N/A	#N/A
IBL27_RS05360	IBL27_RS05360	76.7533	2.86718	3.70336e-12	4.73879e-11	mucG	#N/A	#N/A
manA	IBL27_RS01605	201.066	2.8709	2.4673e-15	4.7881e-14	mucH	K01809	mannose-6-phosphate isomerase [EC:5.3.1.8]
IBL27_RS08080	IBL27_RS08080	72.4242	2.89501	1.16688e-07	7.34425e-07	mucH	K03713	MerR family transcriptional regulator, glutamine synthetase repressor
IBL27_RS01390	IBL27_RS01390	25.2411	2.92461	1.6462e-07	9.86133e-07	mucH	#N/A	#N/A
IBL27_RS01110	IBL27_RS01110	18.6107	2.9294	1.68483e-08	1.20961e-07	mucG	K17467	D-glucosaminate PTS system EIID component
IBL27_RS08720	IBL27_RS08720	25.5543	2.93259	6.17472e-09	4.83944e-08	mucG	K17076	putative lysine transport system ATP-binding protein [EC:3.6.3.-]
IBL27_RS05320	IBL27_RS05320	109.953	2.93955	1.47475e-08	1.10339e-07	mucH	#N/A	#N/A
IBL27_RS01105	IBL27_RS01105	23.002	2.96766	4.24187e-10	4.11286e-09	mucG	K02795	mannose PTS system EIIC component
IBL27_RS01785	IBL27_RS01785	30.4963	2.97338	6.31773e-09	4.93098e-08	mucG	K03298	drug/metabolite transporter, DME family
leuC	IBL27_RS03725	39.6469	2.97577	3.04794e-09	2.54633e-08	mucH	K01703	3-isopropylmalate/(R)-2-methylmalate dehydratase large subunit [EC:4.2.1.33 4.2.1.35]
IBL27_RS03470	IBL27_RS03470	119.388	2.97986	1.03928e-19	3.62017e-18	mucG	#N/A	#N/A
IBL27_RS08720	IBL27_RS08720	32.5073	2.99424	3.6069e-07	1.93094e-06	mucH	K17076	putative lysine transport system ATP-binding protein [EC:3.6.3.-]
tkt	IBL27_RS08530	475.523	2.99826	4.38183e-16	1.02042e-14	mucH	K00615	transketolase [EC:2.2.1.1]
IBL27_RS08620	IBL27_RS08620	86.8603	2.99831	2.37089e-12	3.05455e-11	mucG	K01939	adenylosuccinate synthase [EC:6.3.4.4]
IBL27_RS07975	IBL27_RS07975	22.5094	3.00183	1.52952e-06	7.17759e-06	mucH	K09747	uncharacterized protein
IBL27_RS06530	IBL27_RS06530	22.7059	3.05446	2.34877e-08	1.63631e-07	mucG	K16927	energy-coupling factor transport system substrate-specific component
IBL27_RS09625	IBL27_RS09625	19.132	3.06706	2.24077e-09	1.90719e-08	mucG	K03652	DNA-3-methyladenine glycosylase [EC:3.2.2.21]
IBL27_RS08000	IBL27_RS08000	18.6373	3.0773	1.83412e-07	1.08132e-06	mucH	#N/A	#N/A
IBL27_RS07975	IBL27_RS07975	17.7984	3.09523	6.18276e-08	3.94086e-07	mucG	K09747	uncharacterized protein
IBL27_RS05060	IBL27_RS05060	53.879	3.10219	1.08874e-08	8.09455e-08	mucG	#N/A	#N/A
IBL27_RS00400	IBL27_RS00400	94.6	3.10733	1.46693e-13	2.24333e-12	mucG	K09157	uncharacterized protein
IBL27_RS00770	IBL27_RS00770	14.5079	3.10835	8.30898e-06	3.4247e-05	mucH	K21744	MerR family transcriptional regulator, thiopeptide resistance regulator
IBL27_RS01465	IBL27_RS01465	26.9492	3.18504	3.53205e-06	1.55561e-05	mucH	#N/A	#N/A
IBL27_RS01390	IBL27_RS01390	23.2635	3.20044	8.56403e-07	4.66926e-06	mucG	#N/A	#N/A
IBL27_RS00230	IBL27_RS00230	110.648	3.21224	2.15778e-18	6.28117e-17	mucH	K01952	phosphoribosylformylglycinamidine synthase [EC:6.3.5.3]
IBL27_RS08890	IBL27_RS08890	3793.89	3.27511	1.1873e-15	2.41881e-14	mucH	#N/A	#N/A
IBL27_RS02040	IBL27_RS02040	3800.03	3.27558	9.14578e-16	1.95602e-14	mucH	#N/A	#N/A
IBL27_RS00075	IBL27_RS00075	3791.12	3.27793	1.04036e-15	2.17775e-14	mucH	#N/A	#N/A
IBL27_RS00895	IBL27_RS00895	3798.83	3.27867	7.65417e-16	1.65811e-14	mucH	#N/A	#N/A
IBL27_RS08500	IBL27_RS08500	153.348	3.28018	1.7156e-20	6.65867e-19	mucH	#N/A	#N/A
IBL27_RS00605	IBL27_RS00605	229.5	3.28125	1.53556e-09	1.32442e-08	mucH	K19784	chromate reductase, NAD(P)H dehydrogenase (quinone)
IBL27_RS01895	IBL27_RS01895	3784.65	3.28399	1.19109e-15	2.41881e-14	mucH	#N/A	#N/A
IBL27_RS01440	IBL27_RS01440	198.958	3.32247	0.000144357	0.000472649	mucH	#N/A	#N/A
IBL27_RS04280	IBL27_RS04280	88.7762	3.37533	3.09566e-16	7.58845e-15	mucH	#N/A	#N/A
rnpB	IBL27_RS07560	3859.66	3.38324	4.95836e-18	1.39961e-16	mucH	#N/A	#N/A
IBL27_RS07095	IBL27_RS07095	56.4466	3.39368	1.68648e-13	2.57534e-12	mucH	K07705	two-component system, LytTR family, response regulator LytT
IBL27_RS07480	IBL27_RS07480	26.5694	3.43281	4.35734e-09	3.49902e-08	mucH	K07570	general stress protein 13
leuC	IBL27_RS03725	42.5334	3.43524	1.14764e-14	2.13733e-13	mucG	K01703	3-isopropylmalate/(R)-2-methylmalate dehydratase large subunit [EC:4.2.1.33 4.2.1.35]
IBL27_RS07010	IBL27_RS07010	55.4809	3.44944	9.17689e-14	1.46124e-12	mucH	K00226	dihydroorotate dehydrogenase (fumarate) [EC:1.3.98.1]
tsaD	IBL27_RS08005	40.7723	3.459	3.20016e-11	3.27576e-10	mucH	K01409	N6-L-threonylcarbamoyladenine synthase [EC:2.3.1.234]
IBL27_RS05360	IBL27_RS05360	145.199	3.47071	1.75138e-20	6.6588e-19	mucH	#N/A	#N/A
glnA	IBL27_RS08075	126.119	3.4792	4.19178e-13	6.15995e-12	mucG	K01915	glutamine synthetase [EC:6.3.1.2]
IBL27_RS00855	IBL27_RS00855	844.854	3.48062	1.74147e-18	5.14979e-17	mucH	K00244	fumarate reductase flavoprotein subunit [EC:1.3.5.4]
leuB	IBL27_RS03720	67.786	3.51698	1.22581e-22	6.23175e-21	mucG	K00052	3-isopropylmalate dehydrogenase [EC:1.1.1.85]
IBL27_RS07665	IBL27_RS07665	69.1455	3.52069	2.01497e-08	1.44149e-07	mucH	#N/A	#N/A
IBL27_RS01215	IBL27_RS01215	26.9925	3.53328	5.11743e-11	5.1534e-10	mucH	K01552	energy-coupling factor transport system ATP-binding protein [EC:3.6.3.-]
lrgB	IBL27_RS07105	403.228	3.55944	4.2153e-14	7.14323e-13	mucG	K05339	holin-like protein LrgB
IBL27_RS05895	IBL27_RS05895	27.6324	3.61248	1.97945e-10	1.87194e-09	mucH	K02824	uracil permease
IBL27_RS09185	IBL27_RS09185	7.68482	3.68024	4.20407e-06	2.02766e-05	mucG	#N/A	#N/A
IBL27_RS08155	IBL27_RS08155	18.7112	3.69376	1.65423e-09	1.44056e-08	mucG	#N/A	#N/A
IBL27_RS07035	IBL27_RS07035	12.649	3.70473	3.12088e-05	0.000124637	mucG	#N/A	#N/A
IBL27_RS06275	IBL27_RS06275	46.6767	3.73142	3.90945e-12	4.76033e-11	mucH	#N/A	#N/A
pta	IBL27_RS05120	492.969	3.77807	2.81909e-32	2.91776e-30	mucH	K00625	phosphate acetyltransferase [EC:2.3.1.8]
IBL27_RS08730	IBL27_RS08730	36.0167	3.80856	2.7257e-14	4.57476e-13	mucH	#N/A	#N/A
IBL27_RS08155	IBL27_RS08155	24.6598	3.81715	1.09606e-09	9.63187e-09	mucH	#N/A	#N/A
IBL27_RS05990	IBL27_RS05990	51.9964	3.87476	1.29371e-12	1.70935e-11	mucH	K06221	2,5-diketo-D-gluconate reductase A [EC:1.1.1.346]
IBL27_RS04555	IBL27_RS04555	573.851	3.90896	1.67234e-17	4.51532e-16	mucH	K18831	HTH-type transcriptional regulator / antitoxin HigA
glnA	IBL27_RS08075	214.778	3.91609	2.64034e-14	4.47178e-13	mucH	K01915	glutamine synthetase [EC:6.3.1.2]
IBL27_RS03130	IBL27_RS03130	83.0094	3.96545	4.14916e-16	9.91012e-15	mucH	K02029	polar amino acid transport system permease protein
IBL27_RS01395	IBL27_RS01395	321.136	3.97009	1.30401e-12	1.71082e-11	mucH	#N/A	#N/A
IBL27_RS05215	IBL27_RS05215	121.183	3.97036	5.90782e-16	1.32606e-14	mucH	K03300	citrate-Mg2+:H+ or citrate-Ca2+:H+ symporter, CitMHS family
IBL27_RS07665	IBL27_RS07665	76.7895	3.97568	7.18449e-23	3.7539e-21	mucG	#N/A	#N/A
IBL27_RS06525	IBL27_RS06525	11.6972	3.98471	2.07435e-07	1.18543e-06	mucH	#N/A	#N/A
IBL27_RS06720	IBL27_RS06720	112.237	4.02392	1.87805e-13	2.79905e-12	mucH	K07052	uncharacterized protein
IBL27_RS07035	IBL27_RS07035	20.1055	4.02656	5.10981e-08	3.38775e-07	mucH	#N/A	#N/A
IBL27_RS01380	IBL27_RS01380	8.78182	4.03927	2.67179e-05	0.000100354	mucH	#N/A	#N/A
IBL27_RS02685	IBL27_RS02685	91.7859	4.04753	4.40188e-14	7.25726e-13	mucH	#N/A	#N/A
IBL27_RS04300	IBL27_RS04300	105.96	4.06812	6.78892e-25	4.36129e-23	mucH	K02029	polar amino acid transport system permease protein
IBL27_RS09185	IBL27_RS09185	14.0562	4.14712	1.03839e-06	5.04458e-06	mucH	#N/A	#N/A
IBL27_RS01785	IBL27_RS01785	88.8267	4.22151	7.06444e-16	1.54836e-14	mucH	K03298	drug/metabolite transporter, DME family
citD	IBL27_RS05195	7.54165	4.25729	1.99664e-05	7.63809e-05	mucH	K01646	citrate lyase subunit gamma (acyl carrier protein)
IBL27_RS06525	IBL27_RS06525	14.103	4.5703	1.86343e-08	1.31771e-07	mucG	#N/A	#N/A
dnaJ	IBL27_RS00445	405.599	4.61319	1.55626e-49	7.31833e-47	mucG	K03686	molecular chaperone DnaJ
citD	IBL27_RS05195	7.26528	4.65243	2.00968e-06	1.03284e-05	mucG	K01646	citrate lyase subunit gamma (acyl carrier protein)
IBL27_RS01395	IBL27_RS01395	442.991	4.85335	8.97262e-21	3.66902e-19	mucG	#N/A	#N/A
IBL27_RS00825	IBL27_RS00825	77.1215	4.91493	8.32294e-24	4.89233e-22	mucG	K07171	mRNA interferase MazF [EC:3.1.-.-]
IBL27_RS05215	IBL27_RS05215	215.763	5.18418	2.30612e-39	7.22967e-37	mucG	K03300	citrate-Mg2+:H+ or citrate-Ca2+:H+ symporter, CitMHS family
IBL27_RS03650	IBL27_RS03650	21.6761	5.19746	1.02049e-08	7.7708e-08	mucH	K18843	antitoxin HicB
IBL27_RS01105	IBL27_RS01105	121.903	5.20035	1.73421e-36	1.90049e-34	mucH	K02795	mannose PTS system EIIC component
IBL27_RS01380	IBL27_RS01380	15.5927	5.29725	1.43419e-09	1.26061e-08	mucG	#N/A	#N/A
IBL27_RS03130	IBL27_RS03130	185.416	5.51842	2.12713e-07	1.25427e-06	mucG	K02029	polar amino acid transport system permease protein
IBL27_RS00825	IBL27_RS00825	150.905	5.53357	5.80116e-32	5.40378e-30	mucH	K07171	mRNA interferase MazF [EC:3.1.-.-]
lrgB	IBL27_RS07105	2042.64	5.60955	1.04303e-59	6.47722e-57	mucH	K05339	holin-like protein LrgB
IBL27_RS02625	IBL27_RS02625	25.8284	5.76569	9.52514e-12	1.14851e-10	mucG	#N/A	#N/A
IBL27_RS02625	IBL27_RS02625	40.9094	6.0666	2.65067e-12	3.29214e-11	mucH	#N/A	#N/A
IBL27_RS03650	IBL27_RS03650	33.0933	6.1094	6.35146e-18	1.75693e-16	mucG	K18843	antitoxin HicB
IBL27_RS01115	IBL27_RS01115	25.9785	6.27886	1.23801e-14	2.26086e-13	mucG	#N/A	#N/A
IBL27_RS01110	IBL27_RS01110	225.056	6.33296	9.49878e-37	1.10601e-34	mucH	K17467	D-glucosaminate PTS system EIID component
IBL27_RS01115	IBL27_RS01115	122.841	8.14251	3.8647e-21	1.75745e-19	mucH	#N/A	#N/A

## Sheet: Table S7
Table S7: List to upload to KEGG color pathway tool to get interactive metabolic map, as shown in Figure 3
K00003	orange
K00009	orange		Key
K00014	purple		down both mucG and mucH	red
K00016	orange		up both mucG and mucH	green
K00029	red		down mucH	blue
K00059	red		up mucH	orange
K00067	yellow		down mucG	purple
K00075	orange		up mucG	yellow
K00088	yellow
K00091	yellow
K00131	blue
K00134	green
K00135	orange
K00161	red
K00162	red
K00215	orange
K00244	green
K00262	yellow
K00265	orange
K00286	green
K00287	blue
K00525	blue
K00526	blue
K00537	yellow
K00564	blue
K00566	blue
K00571	orange
K00602	green
K00615	green
K00625	green
K00656	orange
K00687	red
K00688	orange
K00689	blue
K00690	blue
K00705	red
K00760	blue
K00761	orange
K00762	yellow
K00764	purple
K00784	red
K00790	green
K00799	yellow
K00812	red
K00817	red
K00820	orange
K00831	orange
K00841	orange
K00849	red
K00850	orange
K00858	blue
K00865	orange
K00867	orange
K00868	yellow
K00872	yellow
K00873	green
K00882	red
K00917	purple
K00919	blue
K00925	green
K00928	blue
K00931	purple
K00948	orange
K00950	yellow
K00973	orange
K00995	orange
K01056	blue
K01200	orange
K01220	orange
K01223	orange
K01226	orange
K01258	orange
K01281	orange
K01297	orange
K01356	blue
K01358	yellow
K01409	green
K01421	yellow
K01426	green
K01447	blue
K01462	blue
K01488	orange
K01489	orange
K01491	orange
K01495	orange
K01496	orange
K01512	orange
K01515	red
K01537	green
K01552	green
K01589	orange
K01591	red
K01610	purple
K01619	orange
K01624	orange
K01635	purple
K01641	blue
K01643	green
K01646	green
K01649	yellow
K01652	orange
K01657	blue
K01693	orange
K01704	yellow
K01714	green
K01735	purple
K01736	purple
K01738	purple
K01740	blue
K01756	orange
K01759	orange
K01772	orange
K01775	green
K01779	green
K01783	orange
K01803	green
K01807	purple
K01809	green
K01810	yellow
K01821	blue
K01835	purple
K01866	blue
K01867	blue
K01868	orange
K01869	yellow
K01870	yellow
K01874	purple
K01875	yellow
K01876	red
K01879	purple
K01883	orange
K01890	red
K01893	orange
K01910	yellow
K01915	green
K01923	yellow
K01924	yellow
K01929	purple
K01933	orange
K01937	blue
K01938	green
K01945	orange
K01951	purple
K01952	green
K01955	orange
K01961	orange
K01962	green
K01990	orange
K01992	orange
K01995	yellow
K01996	blue
K01997	blue
K01998	blue
K01999	blue
K02000	blue
K02001	blue
K02004	red
K02015	orange
K02029	green
K02030	red
K02031	orange
K02034	orange
K02035	orange
K02036	red
K02040	red
K02051	yellow
K02073	red
K02078	yellow
K02113	purple
K02114	green
K02115	red
K02313	blue
K02314	purple
K02341	orange
K02343	orange
K02356	blue
K02358	yellow
K02371	red
K02372	purple
K02395	yellow
K02428	red
K02435	red
K02440	yellow
K02469	purple
K02483	yellow
K02501	red
K02518	blue
K02520	blue
K02528	orange
K02529	red
K02564	blue
K02601	yellow
K02687	orange
K02757	yellow
K02768	red
K02782	purple
K02783	red
K02784	purple
K02794	purple
K02795	green
K02796	green
K02800	orange
K02824	green
K02834	blue
K02835	blue
K02838	purple
K02851	yellow
K02863	yellow
K02864	red
K02867	blue
K02871	blue
K02874	red
K02884	yellow
K02886	red
K02887	yellow
K02888	blue
K02892	blue
K02895	red
K02899	yellow
K02906	red
K02909	yellow
K02911	blue
K02914	yellow
K02919	red
K02926	yellow
K02935	yellow
K02945	yellow
K02946	red
K02952	red
K02956	red
K02961	blue
K02963	yellow
K02965	blue
K02967	blue
K02968	yellow
K02970	yellow
K02986	yellow
K02988	yellow
K02992	blue
K02994	blue
K02996	yellow
K03048	red
K03073	yellow
K03077	orange
K03078	orange
K03095	blue
K03100	blue
K03106	orange
K03110	green
K03111	red
K03151	blue
K03168	blue
K03210	blue
K03215	blue
K03216	yellow
K03217	purple
K03218	purple
K03284	yellow
K03294	green
K03298	green
K03300	green
K03310	yellow
K03322	orange
K03327	blue
K03346	red
K03366	yellow
K03427	red
K03431	orange
K03438	blue
K03439	yellow
K03453	yellow
K03466	orange
K03471	red
K03475	orange
K03476	orange
K03483	purple
K03484	orange
K03486	yellow
K03493	orange
K03497	blue
K03499	red
K03501	blue
K03523	orange
K03524	orange
K03529	purple
K03531	orange
K03544	blue
K03545	blue
K03550	red
K03553	red
K03565	blue
K03572	blue
K03574	orange
K03581	blue
K03588	blue
K03590	red
K03596	purple
K03601	purple
K03624	blue
K03631	orange
K03648	orange
K03650	orange
K03664	yellow
K03665	blue
K03671	blue
K03685	red
K03686	green
K03697	blue
K03699	red
K03702	orange
K03705	yellow
K03708	blue
K03709	yellow
K03710	purple
K03723	blue
K03734	purple
K03739	red
K03740	red
K03768	purple
K03784	orange
K03798	blue
K03811	yellow
K03930	purple
K03973	yellow
K03975	blue
K04043	green
K04047	purple
K04069	red
K04074	red
K04075	blue
K04077	green
K04083	red
K04086	orange
K04094	yellow
K04487	red
K04488	purple
K04517	purple
K04759	orange
K04762	red
K04767	yellow
K05275	yellow
K05338	orange
K05339	green
K05363	red
K05592	blue
K05823	yellow
K05837	blue
K05845	purple
K05846	orange
K05847	blue
K05896	orange
K06131	purple
K06147	yellow
K06158	blue
K06173	yellow
K06187	green
K06191	blue
K06207	red
K06217	blue
K06221	green
K06442	purple
K06890	orange
K06920	blue
K06925	blue
K06929	yellow
K06942	red
K06948	red
K06949	purple
K06950	red
K06959	blue
K06960	yellow
K06969	blue
K07009	yellow
K07015	red
K07025	yellow
K07040	blue
K07042	purple
K07052	green
K07076	green
K07078	yellow
K07082	red
K07090	yellow
K07105	yellow
K07107	purple
K07118	blue
K07130	yellow
K07171	green
K07260	purple
K07284	orange
K07317	red
K07335	purple
K07407	red
K07444	purple
K07447	yellow
K07485	yellow
K07507	blue
K07533	yellow
K07586	blue
K07636	red
K07704	orange
K07778	purple
K07816	blue
K08234	purple
K08281	blue
K08303	green
K08968	orange
K08974	blue
K08987	yellow
K09013	red
K09014	purple
K09015	purple
K09155	orange
K09157	green
K09685	red
K09710	blue
K09760	purple
K09762	purple
K09787	blue
K09811	green
K09812	orange
K09815	orange
K09861	green
K09888	purple
K09951	red
K09952	purple
K09976	red
K09994	orange
K10038	green
K10040	yellow
K10117	red
K10254	blue
K10679	purple
K10716	orange
K10804	purple
K10830	yellow
K11065	yellow
K11072	orange
K11144	red
K11145	orange
K11175	orange
K11751	orange
K12132	orange
K12296	blue
K12556	red
K12573	red
K13052	blue
K13283	yellow
K14059	blue
K14155	blue
K14440	purple
K14540	orange
K14761	red
K14982	yellow
K15051	yellow
K15770	red
K15772	purple
K16066	orange
K16511	red
K16789	yellow
K16927	green
K16960	yellow
K17467	green
K17758	orange
K17828	orange
K18189	yellow
K18672	orange
K18692	purple
K18831	green
K18843	green
K18889	blue
K18896	blue
K18909	blue
K18926	yellow
K19002	purple
K19081	green
K19082	yellow
K19267	orange
K19302	green
K19575	yellow
K19972	blue
K20073	orange
K20108	purple
K20112	blue
K20114	red
K20341	purple
K20342	blue
K20344	orange
K20345	purple
K20461	orange
K20487	yellow
K20488	orange
K20492	blue
K20542	yellow
K21064	yellow
K21416	orange
K21478	orange
K21636	blue
K21744	green
K21908	yellow
K21977	red
K22103	red
K22230	orange
K22305	yellow
K22927	blue
K23393	blue
K23537	orange
K23675	yellow
K23775	purple
K23776	yellow
K24119	orange
K24180	blue
