# Supplementary material for: mucG, mucH, and mucI Modulate Production of Mutanocyclin and Reutericyclins in Streptococcus mutans B04Sm5
Source: J Bacteriol. 2022 Apr 11;204(5):e00042-22. doi: 10.1128/jb.00042-22 (PMC9112991; doi:10.1128/jb.00042-22)
Supplement: Supplemental file 5 — Table S8. Download jb.00042-22-s0005.xlsx, XLSX file, 0.1 MB [file jb.00042-22-s0005.xlsx]

## Sheet: both (549-2)
Table S8: ∆mucF and ∆mucG RNA-seq comparisons
geneid	locusid	log2FoldChange	padj	comparison
mucG	IBL27_RS09080	-8.51421	2.06189e-19	mucG
IBL27_RS03245	IBL27_RS03245	-4.3256	9.90881e-15	mucG
IBL27_RS06960	IBL27_RS06960	-4.29785	1.56014e-25	mucG
IBL27_RS02230	IBL27_RS02230	-4.10529	9.39767e-49	mucG
IBL27_RS00715	IBL27_RS00715	-4.0551	2.9069e-18	mucG
pfkB	IBL27_RS05830	-3.95795	4.42842e-32	mucG
rpmJ	IBL27_RS08920	-3.90971	5.68953e-09	mucG
IBL27_RS03265	IBL27_RS03265	-3.89223	1.74211e-09	mucG
IBL27_RS02805	IBL27_RS02805	-3.78116	7.04386e-22	mucG
IBL27_RS08970	IBL27_RS08970	-3.68572	5.70276e-29	mucG
IBL27_RS05970	IBL27_RS05970	-3.59125	1.15264e-27	mucG
IBL27_RS02015	IBL27_RS02015	-3.4783	1.1506e-41	mucG
lacB	IBL27_RS03220	-3.46627	2.46235e-08	mucG
IBL27_RS01270	IBL27_RS01270	-3.37898	5.51004e-16	mucG
IBL27_RS00285	IBL27_RS00285	-3.34656	2.60748e-24	mucG
IBL27_RS07240	IBL27_RS07240	-3.24187	4.55955e-27	mucG
IBL27_RS00610	IBL27_RS00610	-3.20843	5.30391e-23	mucG
IBL27_RS04240	IBL27_RS04240	-3.18122	8.41311e-18	mucG
dltD	IBL27_RS02395	-2.97704	3.46312e-25	mucG
rpsM	IBL27_RS08915	-2.96895	6.03818e-27	mucG
IBL27_RS07625	IBL27_RS07625	-2.9254	3.63911e-16	mucG
ccpA	IBL27_RS02830	-2.84638	3.06155e-17	mucG
IBL27_RS05465	IBL27_RS05465	-2.79318	5.23828e-23	mucG
IBL27_RS03860	IBL27_RS03860	-2.7785	3.86413e-17	mucG
IBL27_RS07810	IBL27_RS07810	-2.70511	1.23339e-12	mucG
pflA	IBL27_RS02370	-2.69025	8.25889e-11	mucG
IBL27_RS08230	IBL27_RS08230	-2.66888	4.40367e-12	mucG
IBL27_RS00615	IBL27_RS00615	-2.63647	2.61862e-24	mucG
IBL27_RS07250	IBL27_RS07250	-2.60586	8.47019e-05	mucG
IBL27_RS01510	IBL27_RS01510	-2.59956	1.09236e-18	mucG
dnaI	IBL27_RS01275	-2.56422	6.28271e-16	mucG
IBL27_RS04860	IBL27_RS04860	-2.53039	2.299e-07	mucG
galT	IBL27_RS05750	-2.52745	3.1726e-15	mucG
IBL27_RS04645	IBL27_RS04645	-2.52665	6.96686e-11	mucG
rplN	IBL27_RS08985	-2.52182	1.34143e-15	mucG
IBL27_RS06655	IBL27_RS06655	-2.49302	2.29328e-14	mucG
lacC	IBL27_RS03225	-2.44162	4.62012e-06	mucG
IBL27_RS03530	IBL27_RS03530	-2.42028	1.82171e-11	mucG
typA	IBL27_RS07230	-2.39258	1.6404e-19	mucG
IBL27_RS08775	IBL27_RS08775	-2.37547	3.37911e-07	mucG
IBL27_RS00795	IBL27_RS00795	-2.34316	3.86612e-20	mucG
IBL27_RS02845	IBL27_RS02845	-2.32602	1.38868e-12	mucG
raiA	IBL27_RS07430	-2.3093	5.09932e-20	mucG
IBL27_RS09540	IBL27_RS09540	-2.29369	1.68653e-17	mucG
lacD	IBL27_RS03230	-2.2709	0.000475431	mucG
IBL27_RS08545	IBL27_RS08545	-2.25612	1.83966e-10	mucG
gpsB	IBL27_RS07565	-2.24416	1.06439e-13	mucG
IBL27_RS04225	IBL27_RS04225	-2.2378	8.07311e-06	mucG
IBL27_RS00340	IBL27_RS00340	-2.19717	1.47537e-07	mucG
IBL27_RS03160	IBL27_RS03160	-2.19364	2.07172e-07	mucG
gyrA	IBL27_RS04760	-2.18696	1.33254e-10	mucG
IBL27_RS04920	IBL27_RS04920	-2.14153	8.57061e-09	mucG
fabK	IBL27_RS02140	-2.14142	2.29328e-14	mucG
glgB	IBL27_RS03045	-2.10999	9.23386e-10	mucG
IBL27_RS07485	IBL27_RS07485	-2.09575	3.28696e-07	mucG
aspS	IBL27_RS01680	-2.07978	1.86537e-10	mucG
IBL27_RS06250	IBL27_RS06250	-2.06016	3.03157e-07	mucG
mucE	IBL27_RS09090	-2.05067	3.37774e-19	mucG
ybeY	IBL27_RS02730	-2.01743	4.61509e-05	mucG
IBL27_RS07540	IBL27_RS07540	-2.01425	1.25502e-10	mucG
rplX	IBL27_RS08980	-1.98652	8.81902e-11	mucG
IBL27_RS02425	IBL27_RS02425	-1.96099	0.0004386	mucG
IBL27_RS03540	IBL27_RS03540	-1.93982	1.9277e-09	mucG
cls	IBL27_RS05340	-1.93405	0.000138581	mucG
IBL27_RS06340	IBL27_RS06340	-1.90659	1.88752e-05	mucG
dltB	IBL27_RS02385	-1.89141	2.43939e-11	mucG
IBL27_RS09735	IBL27_RS09735	-1.88599	4.1891e-07	mucG
IBL27_RS00350	IBL27_RS00350	-1.8845	2.27255e-05	mucG
IBL27_RS05825	IBL27_RS05825	-1.87055	1.01714e-09	mucG
mucD	IBL27_RS09095	-1.85489	1.17856e-08	mucG
IBL27_RS00305	IBL27_RS00305	-1.83697	7.05953e-05	mucG
fabZ	IBL27_RS02165	-1.82497	2.67423e-05	mucG
IBL27_RS08250	IBL27_RS08250	-1.80568	1.34511e-07	mucG
IBL27_RS01020	IBL27_RS01020	-1.76354	0.000186488	mucG
ilvA	IBL27_RS08750	-1.72538	6.32506e-08	mucG
lpdA	IBL27_RS03545	-1.70861	0.000236615	mucG
IBL27_RS03085	IBL27_RS03085	-1.6957	3.65039e-07	mucG
infB	IBL27_RS07770	-1.68385	2.0383e-08	mucG
IBL27_RS07210	IBL27_RS07210	-1.61695	2.27738e-08	mucG
IBL27_RS02770	IBL27_RS02770	-1.61575	1.01117e-05	mucG
IBL27_RS04450	IBL27_RS04450	-1.60857	0.000718845	mucG
mucI	IBL27_RS09070	-1.60036	9.54468e-12	mucG
IBL27_RS00660	IBL27_RS00660	-1.56721	0.000119255	mucG
glgA	IBL27_RS03060	-1.56681	0.000311173	mucG
rpoE	IBL27_RS09295	-1.54842	1.07757e-09	mucG
sufC	IBL27_RS08690	-1.5402	8.39371e-08	mucG
IBL27_RS09180	IBL27_RS09180	-1.5193	5.48388e-07	mucG
IBL27_RS05755	IBL27_RS05755	-1.50514	4.78041e-06	mucG
IBL27_RS07555	IBL27_RS07555	-1.50189	4.82756e-05	mucG
IBL27_RS00875	IBL27_RS00875	-1.5007	7.31477e-09	mucG
IBL27_RS05795	IBL27_RS05795	-1.48967	1.01731e-08	mucG
IBL27_RS00540	IBL27_RS00540	-1.48535	2.9968e-09	mucG
IBL27_RS07005	IBL27_RS07005	-1.43783	1.90618e-05	mucG
ychF	IBL27_RS00020	-1.43362	2.14598e-05	mucG
IBL27_RS09370	IBL27_RS09370	-1.41654	7.75108e-05	mucG
lepA	IBL27_RS03670	-1.40183	0.000448846	mucG
rplC	IBL27_RS09035	-1.40119	1.53372e-05	mucG
pbp2x	IBL27_RS07640	-1.39506	3.21127e-07	mucG
frr	IBL27_RS02705	-1.3935	1.00272e-06	mucG
rmuC	IBL27_RS08125	-1.39281	0.000423599	mucG
IBL27_RS06975	IBL27_RS06975	-1.35582	0.000469305	mucG
dcm	IBL27_RS02635	-1.3446	8.1023e-05	mucG
sufB	IBL27_RS03950	-1.34375	6.17504e-05	mucG
IBL27_RS06235	IBL27_RS06235	-1.33494	0.00030116	mucG
IBL27_RS08905	IBL27_RS08905	-1.31148	4.99416e-08	mucG
IBL27_RS01435	IBL27_RS01435	-1.3023	1.56172e-06	mucG
rpsJ	IBL27_RS09040	-1.23441	5.10614e-05	mucG
smc	IBL27_RS03170	-1.22654	6.3883e-05	mucG
IBL27_RS03665	IBL27_RS03665	-1.17406	7.51691e-05	mucG
vicK	IBL27_RS03155	-1.15355	0.000670201	mucG
metG	IBL27_RS02630	-1.12654	0.000336128	mucG
recA	IBL27_RS09460	-1.11095	3.21154e-05	mucG
rpsO	IBL27_RS00735	-1.10962	0.000290363	mucG
IBL27_RS01620	IBL27_RS01620	-1.0889	0.000118498	mucG
dnaB	IBL27_RS09685	-1.07878	0.00041014	mucG
rplB	IBL27_RS09020	-0.861091	0.000501929	mucG
IBL27_RS09585	IBL27_RS09585	1.07822	0.000590596	mucG
IBL27_RS02465	IBL27_RS02465	1.183	7.38882e-06	mucG
IBL27_RS04275	IBL27_RS04275	1.21077	0.000757462	mucG
IBL27_RS06100	IBL27_RS06100	1.21785	0.000348339	mucG
IBL27_RS01170	IBL27_RS01170	1.22538	0.000112903	mucG
serS	IBL27_RS01405	1.25297	9.21555e-05	mucG
IBL27_RS06505	IBL27_RS06505	1.26148	5.5572e-07	mucG
IBL27_RS03715	IBL27_RS03715	1.32532	0.000448846	mucG
IBL27_RS04940	IBL27_RS04940	1.32581	8.56464e-05	mucG
IBL27_RS08350	IBL27_RS08350	1.34567	0.000112903	mucG
IBL27_RS01260	IBL27_RS01260	1.37677	6.17717e-05	mucG
IBL27_RS03985	IBL27_RS03985	1.40422	0.00027984	mucG
IBL27_RS01515	IBL27_RS01515	1.42537	5.00954e-06	mucG
IBL27_RS05175	IBL27_RS05175	1.47306	0.000533999	mucG
prsA	IBL27_RS06785	1.49122	4.57511e-06	mucG
pyk	IBL27_RS04410	1.53599	9.01199e-08	mucG
IBL27_RS01425	IBL27_RS01425	1.54271	2.25556e-07	mucG
galE	IBL27_RS09375	1.54987	1.62733e-05	mucG
gap	IBL27_RS08095	1.55024	0.000297214	mucG
rnpB	IBL27_RS07560	1.57688	9.13774e-05	mucG
IBL27_RS07170	IBL27_RS07170	1.60107	0.000874089	mucG
tuf	IBL27_RS06510	1.61199	0.000332299	mucG
IBL27_RS00230	IBL27_RS00230	1.61315	0.000499841	mucG
IBL27_RS03945	IBL27_RS03945	1.66026	3.86114e-07	mucG
IBL27_RS01860	IBL27_RS01860	1.71561	1.94569e-07	mucG
IBL27_RS06990	IBL27_RS06990	1.74769	0.000361413	mucG
purH	IBL27_RS00260	1.78405	5.9387e-05	mucG
IBL27_RS04300	IBL27_RS04300	1.79456	0.000101137	mucG
IBL27_RS08745	IBL27_RS08745	1.83994	1.53782e-09	mucG
IBL27_RS02180	IBL27_RS02180	1.84477	0.000534316	mucG
IBL27_RS01630	IBL27_RS01630	1.84568	2.76114e-07	mucG
IBL27_RS06385	IBL27_RS06385	1.84611	0.000168654	mucG
IBL27_RS08500	IBL27_RS08500	1.893	1.26708e-06	mucG
rplD	IBL27_RS09030	1.894	9.09682e-05	mucG
groL	IBL27_RS01125	1.90285	3.81465e-08	mucG
rpsE	IBL27_RS08950	1.90976	6.3883e-05	mucG
IBL27_RS04280	IBL27_RS04280	1.93086	6.23826e-05	mucG
IBL27_RS00965	IBL27_RS00965	1.97411	5.89306e-08	mucG
IBL27_RS00225	IBL27_RS00225	1.99755	4.65641e-06	mucG
IBL27_RS01440	IBL27_RS01440	2.04985	0.000485782	mucG
tsaD	IBL27_RS08005	2.08273	0.000332299	mucG
IBL27_RS00855	IBL27_RS00855	2.08404	1.17724e-08	mucG
IBL27_RS07685	IBL27_RS07685	2.11973	0.000259394	mucG
IBL27_RS06320	IBL27_RS06320	2.13797	2.03527e-05	mucG
nusG	IBL27_RS01155	2.14505	3.21236e-06	mucG
IBL27_RS00880	IBL27_RS00880	2.17256	7.97077e-13	mucG
IBL27_RS02135	IBL27_RS02135	2.17572	4.92556e-09	mucG
rpsA	IBL27_RS04360	2.18165	4.8217e-08	mucG
IBL27_RS02505	IBL27_RS02505	2.18224	2.07172e-07	mucG
dnaK	IBL27_RS00440	2.18714	3.74286e-12	mucG
spx	IBL27_RS09455	2.25846	1.56747e-10	mucG
ssrA	IBL27_RS04375	2.27754	0.000332299	mucG
IBL27_RS06470	IBL27_RS06470	2.28719	4.15845e-08	mucG
IBL27_RS08695	IBL27_RS08695	2.2886	4.86421e-06	mucG
IBL27_RS05240	IBL27_RS05240	2.29905	9.74923e-05	mucG
IBL27_RS05895	IBL27_RS05895	2.29958	0.000475578	mucG
IBL27_RS04490	IBL27_RS04490	2.3136	4.82756e-05	mucG
IBL27_RS08630	IBL27_RS08630	2.31444	1.88752e-05	mucG
IBL27_RS00765	IBL27_RS00765	2.32045	5.17019e-07	mucG
IBL27_RS00190	IBL27_RS00190	2.32142	2.91261e-17	mucG
IBL27_RS07880	IBL27_RS07880	2.33742	4.78041e-06	mucG
IBL27_RS09720	IBL27_RS09720	2.35256	8.43841e-07	mucG
IBL27_RS05595	IBL27_RS05595	2.35823	5.10768e-08	mucG
IBL27_RS08480	IBL27_RS08480	2.36037	9.94472e-11	mucG
IBL27_RS05990	IBL27_RS05990	2.37049	5.89214e-05	mucG
IBL27_RS05375	IBL27_RS05375	2.38188	2.92996e-07	mucG
IBL27_RS03105	IBL27_RS03105	2.40399	1.87349e-08	mucG
ftsX	IBL27_RS03810	2.42257	1.15306e-07	mucG
IBL27_RS00605	IBL27_RS00605	2.44127	0.000262348	mucG
rplA	IBL27_RS02695	2.49222	2.81431e-13	mucG
IBL27_RS06140	IBL27_RS06140	2.53014	2.11258e-06	mucG
IBL27_RS02040	IBL27_RS02040	2.53168	6.8693e-06	mucG
IBL27_RS08890	IBL27_RS08890	2.5355	7.08995e-06	mucG
IBL27_RS00895	IBL27_RS00895	2.53686	6.42658e-06	mucG
IBL27_RS00075	IBL27_RS00075	2.53767	6.88335e-06	mucG
guaB	IBL27_RS09770	2.538	3.55888e-07	mucG
rpmA	IBL27_RS05935	2.54072	8.84195e-08	mucG
IBL27_RS01895	IBL27_RS01895	2.54559	6.8693e-06	mucG
IBL27_RS02195	IBL27_RS02195	2.55478	6.14195e-10	mucG
mscL	IBL27_RS06080	2.59136	2.16724e-13	mucG
gdhA	IBL27_RS05665	2.64484	7.15794e-09	mucG
IBL27_RS03820	IBL27_RS03820	2.66046	7.82722e-07	mucG
IBL27_RS01730	IBL27_RS01730	2.66946	2.79222e-08	mucG
hrcA	IBL27_RS00430	2.67761	6.12723e-16	mucG
IBL27_RS00325	IBL27_RS00325	2.75387	9.52139e-13	mucG
IBL27_RS07875	IBL27_RS07875	2.76085	0.000193158	mucG
citF	IBL27_RS05185	2.7726	3.95498e-07	mucG
IBL27_RS08080	IBL27_RS08080	2.78362	4.48773e-07	mucG
IBL27_RS00465	IBL27_RS00465	2.78483	9.83911e-10	mucG
IBL27_RS00770	IBL27_RS00770	2.83835	0.000128275	mucG
rplL	IBL27_RS05460	2.84661	1.60919e-08	mucG
IBL27_RS05320	IBL27_RS05320	2.85024	3.59617e-07	mucG
IBL27_RS05360	IBL27_RS05360	2.86718	4.73879e-11	mucG
IBL27_RS01110	IBL27_RS01110	2.9294	1.20961e-07	mucG
rfbD	IBL27_RS06055	2.93515	5.08663e-08	mucG
ruvX	IBL27_RS09425	2.94052	3.67265e-07	mucG
rpmG	IBL27_RS09555	2.96337	1.51853e-07	mucG
IBL27_RS01105	IBL27_RS01105	2.96766	4.11286e-09	mucG
IBL27_RS08620	IBL27_RS08620	2.99831	3.05455e-11	mucG
IBL27_RS02350	IBL27_RS02350	3.02433	1.37958e-05	mucG
IBL27_RS05480	IBL27_RS05480	3.06951	0.000417606	mucG
IBL27_RS07975	IBL27_RS07975	3.09523	3.94086e-07	mucG
IBL27_RS05060	IBL27_RS05060	3.10219	8.09455e-08	mucG
IBL27_RS00400	IBL27_RS00400	3.10733	2.24333e-12	mucG
IBL27_RS01390	IBL27_RS01390	3.20044	4.66926e-06	mucG
IBL27_RS00455	IBL27_RS00455	3.2115	9.05846e-05	mucG
IBL27_RS06085	IBL27_RS06085	3.27426	7.61554e-12	mucG
IBL27_RS09420	IBL27_RS09420	3.32558	5.56013e-15	mucG
IBL27_RS07980	IBL27_RS07980	3.34014	2.73093e-19	mucG
IBL27_RS03925	IBL27_RS03925	3.3711	3.25384e-14	mucG
rpmH	IBL27_RS08200	3.37348	3.50151e-08	mucG
rpsI	IBL27_RS00815	3.44127	9.30326e-23	mucG
glnA	IBL27_RS08075	3.4792	6.15995e-12	mucG
IBL27_RS02850	IBL27_RS02850	3.50902	2.03917e-09	mucG
leuB	IBL27_RS03720	3.51698	6.23175e-21	mucG
IBL27_RS04695	IBL27_RS04695	3.53359	7.16346e-24	mucG
IBL27_RS03140	IBL27_RS03140	3.54385	7.38829e-12	mucG
rpsD	IBL27_RS09675	3.54405	1.25663e-26	mucG
truA	IBL27_RS00450	3.56235	8.95203e-08	mucG
rplT	IBL27_RS06570	3.5965	9.93903e-18	mucG
IBL27_RS05855	IBL27_RS05855	3.62204	7.97112e-05	mucG
IBL27_RS09715	IBL27_RS09715	3.66646	5.07877e-15	mucG
IBL27_RS09185	IBL27_RS09185	3.68024	2.02766e-05	mucG
IBL27_RS08155	IBL27_RS08155	3.69376	1.44056e-08	mucG
IBL27_RS00865	IBL27_RS00865	3.80001	1.65442e-12	mucG
IBL27_RS00135	IBL27_RS00135	3.99789	7.86391e-09	mucG
IBL27_RS09795	IBL27_RS09795	4.24636	0.000105017	mucG
rplS	IBL27_RS03975	4.35683	1.8732e-16	mucG
IBL27_RS01940	IBL27_RS01940	4.52685	6.41926e-05	mucG
dnaJ	IBL27_RS00445	4.61319	7.31833e-47	mucG
citD	IBL27_RS05195	4.65243	1.03284e-05	mucG
IBL27_RS08475	IBL27_RS08475	4.73278	3.68927e-14	mucG
IBL27_RS01395	IBL27_RS01395	4.85335	3.66902e-19	mucG
IBL27_RS01935	IBL27_RS01935	5.08026	8.47019e-05	mucG
IBL27_RS00115	IBL27_RS00115	5.09176	8.07925e-05	mucG
copZ	IBL27_RS07745	5.11906	7.42866e-09	mucG
IBL27_RS02080	IBL27_RS02080	5.17953	6.47975e-05	mucG
IBL27_RS05215	IBL27_RS05215	5.18418	7.22967e-37	mucG
IBL27_RS00175	IBL27_RS00175	5.45005	8.23922e-12	mucG
IBL27_RS00170	IBL27_RS00170	5.4924	2.03115e-05	mucG
IBL27_RS03130	IBL27_RS03130	5.51842	1.25427e-06	mucG
IBL27_RS08860	IBL27_RS08860	5.55812	1.88752e-05	mucG
IBL27_RS00160	IBL27_RS00160	5.87989	6.349e-06	mucG
IBL27_RS08840	IBL27_RS08840	5.89737	1.52306e-05	mucG
IBL27_RS01115	IBL27_RS01115	6.27886	2.26086e-13	mucG
rrf	IBL27_RS02055	6.89839	7.03874e-09	mucG
rrf	IBL27_RS08875	6.89918	7.15794e-09	mucG
rrf	IBL27_RS01910	6.95516	4.33163e-09	mucG
rrf	IBL27_RS00090	6.95869	4.33163e-09	mucG
rrf	IBL27_RS00910	7.02334	2.79211e-09	mucG
IBL27_RS02090	IBL27_RS02090	7.18969	3.39828e-21	mucG
IBL27_RS00125	IBL27_RS00125	7.1907	3.24701e-21	mucG
IBL27_RS00150	IBL27_RS00150	7.47985	5.0503e-13	mucG
IBL27_RS08850	IBL27_RS08850	7.4949	8.13668e-13	mucG
IBL27_RS02070	IBL27_RS02070	7.68784	1.18646e-13	mucG
IBL27_RS01925	IBL27_RS01925	7.69741	1.18583e-13	mucG
IBL27_RS00105	IBL27_RS00105	7.6982	1.16692e-13	mucG
IBL27_RS08815	IBL27_RS08815	8.96743	6.62058e-19	mucG
	IBL27_RS03265	-3.36545	2.94905e-65	mucF
mucI	IBL27_RS09070	-3.25048	5.70825e-08	mucF
mucG	IBL27_RS09080	-3.16112	1.47127e-05	mucF
	IBL27_RS03545	-2.9033	0.000382793	mucF
	IBL27_RS08475	-2.72246	0.000183708	mucF
	IBL27_RS03985	-2.62139	0.000817051	mucF
	IBL27_RS05375	-2.57975	7.39974e-05	mucF
	IBL27_RS00795	-2.50656	3.99894e-65	mucF
	IBL27_RS00715	-2.38894	1.84275e-08	mucF
	IBL27_RS04490	-2.2789	1.08776e-08	mucF
mucE	IBL27_RS09090	-2.15068	4.84966e-45	mucF
	IBL27_RS05240	-2.12869	1.06567e-05	mucF
	IBL27_RS03225	-1.94022	9.00426e-14	mucF
	IBL27_RS07685	-1.86997	3.08053e-26	mucF
	IBL27_RS04300	-1.79763	8.81207e-05	mucF
	IBL27_RS05195	-1.76139	3.06443e-08	mucF
	IBL27_RS08630	-1.74532	6.67774e-05	mucF
	IBL27_RS02805	-1.72771	1.82425e-11	mucF
	IBL27_RS03140	-1.68473	1.36557e-21	mucF
	IBL27_RS00770	-1.67525	1.6098e-06	mucF
	IBL27_RS04280	-1.63108	5.99756e-08	mucF
	IBL27_RS05215	-1.63075	2.29648e-08	mucF
	IBL27_RS05795	-1.62236	3.37305e-05	mucF
	IBL27_RS00455	-1.59946	2.07004e-17	mucF
	IBL27_RS03220	-1.58545	2.74442e-05	mucF
	IBL27_RS01020	-1.58285	1.02461e-21	mucF
	IBL27_RS00450	-1.58239	8.85779e-24	mucF
mucD	IBL27_RS09095	-1.57713	2.03274e-17	mucF
	IBL27_RS08695	-1.55591	7.11469e-07	mucF
	IBL27_RS06385	-1.52439	1.07987e-14	mucF
	IBL27_RS02425	-1.49323	2.99242e-17	mucF
	IBL27_RS01275	-1.48654	1.22086e-18	mucF
	IBL27_RS08155	-1.43665	4.24302e-08	mucF
	IBL27_RS00865	-1.42087	3.93032e-07	mucF
	IBL27_RS06960	-1.41303	2.80171e-34	mucF
	IBL27_RS01395	-1.39812	2.18609e-28	mucF
	IBL27_RS00765	-1.39143	2.80803e-05	mucF
	IBL27_RS00430	-1.38173	2.07553e-25	mucF
	IBL27_RS07880	-1.37551	2.55226e-12	mucF
	IBL27_RS09585	-1.35841	4.59085e-19	mucF
	IBL27_RS01390	-1.35063	2.39502e-25	mucF
	IBL27_RS09185	-1.33527	9.90261e-05	mucF
	IBL27_RS02635	-1.33088	3.69869e-08	mucF
	IBL27_RS05185	-1.30878	3.70208e-14	mucF
	IBL27_RS08500	-1.27102	5.59473e-05	mucF
	IBL27_RS09370	-1.25674	3.07807e-16	mucF
	IBL27_RS06235	-1.2555	1.09955e-18	mucF
	IBL27_RS07745	-1.23992	9.20349e-09	mucF
	IBL27_RS00605	-1.22799	6.55319e-13	mucF
	IBL27_RS05750	-1.22292	5.39045e-11	mucF
	IBL27_RS00465	-1.21124	3.91695e-10	mucF
	IBL27_RS00855	-1.20078	9.55757e-11	mucF
	IBL27_RS07875	-1.18846	5.00673e-09	mucF
	IBL27_RS03130	-1.18324	5.09596e-09	mucF
	IBL27_RS05990	-1.14173	1.52871e-06	mucF
	IBL27_RS01630	-1.10943	4.96904e-19	mucF
	IBL27_RS03720	-1.10918	0.000910433	mucF
	IBL27_RS04240	-1.09837	6.4541e-13	mucF
	IBL27_RS06250	-1.09731	0.000153562	mucF
	IBL27_RS04225	-1.09567	1.11441e-05	mucF
	IBL27_RS00880	-1.09346	5.40061e-15	mucF
	IBL27_RS02230	-1.04849	2.28521e-11	mucF
	IBL27_RS05480	-1.04758	5.6141e-08	mucF
	IBL27_RS05895	-1.04007	2.25725e-05	mucF
	IBL27_RS05340	-1.03705	0.00010568	mucF
	IBL27_RS01260	-1.0349	5.21529e-07	mucF
	IBL27_RS08480	-1.01593	0.000200882	mucF
	IBL27_RS02350	-0.988196	3.29653e-06	mucF
	IBL27_RS06975	-0.977647	0.000153562	mucF
	IBL27_RS05060	-0.963914	9.48224e-06	mucF
	IBL27_RS03820	-0.890236	7.68797e-06	mucF
	IBL27_RS03530	-0.880197	0.000216698	mucF
	IBL27_RS01270	-0.855351	3.62616e-05	mucF
	IBL27_RS07640	-0.854464	5.20953e-05	mucF
	IBL27_RS05175	-0.843041	0.000132631	mucF
	IBL27_RS09375	-0.817311	2.72516e-07	mucF
	IBL27_RS02770	-0.814398	1.07e-07	mucF
	IBL27_RS07210	-0.809327	1.61196e-10	mucF
	IBL27_RS01680	-0.790762	3.97892e-06	mucF
	IBL27_RS01620	-0.782196	3.05451e-11	mucF
	IBL27_RS00350	-0.73907	2.26609e-05	mucF
	IBL27_RS02830	-0.73603	0.00050225	mucF
	IBL27_RS00285	-0.733897	6.84818e-05	mucF
	IBL27_RS06100	-0.730495	5.11725e-05	mucF
	IBL27_RS03810	-0.697016	2.68313e-07	mucF
	IBL27_RS00340	-0.6569	3.05827e-06	mucF
	IBL27_RS02395	-0.626858	4.25954e-06	mucF
	IBL27_RS03170	-0.6194	1.52175e-06	mucF
	IBL27_RS00305	-0.571414	5.88802e-06	mucF
	IBL27_RS02015	-0.502913	0.000376124	mucF
	IBL27_RS00325	-0.502722	0.000434198	mucF
	IBL27_RS02845	-0.49396	9.5083e-05	mucF
	IBL27_RS02180	-0.487152	0.000214352	mucF
	IBL27_RS08545	-0.435527	0.000840659	mucF
	IBL27_RS00875	0.408012	0.000626668	mucF
	IBL27_RS02385	0.516187	0.000100381	mucF
	IBL27_RS01115	0.580171	0.000254667	mucF
	IBL27_RS07170	0.580332	1.93124e-06	mucF
	IBL27_RS07555	0.627861	3.03586e-05	mucF
	IBL27_RS02630	0.642416	1.36684e-05	mucF
	IBL27_RS03245	0.64604	1.11441e-05	mucF
	IBL27_RS08075	0.672637	3.5073e-07	mucF
	IBL27_RS00260	0.695879	2.42453e-08	mucF
	IBL27_RS04760	0.70902	6.68561e-05	mucF
	IBL27_RS00615	0.718638	2.37306e-05	mucF
	IBL27_RS03950	0.730224	9.58334e-05	mucF
	IBL27_RS06505	0.731574	6.13039e-09	mucF
	IBL27_RS07540	0.742818	2.47973e-06	mucF
	IBL27_RS03665	0.756828	1.28635e-09	mucF
	IBL27_RS01125	0.776481	1.21205e-09	mucF
	IBL27_RS00610	0.781666	5.56119e-07	mucF
	IBL27_RS06055	0.804071	4.28977e-05	mucF
	IBL27_RS00660	0.806282	6.01089e-11	mucF
	IBL27_RS03155	0.810075	3.54685e-08	mucF
	IBL27_RS05755	0.843719	7.7252e-06	mucF
	IBL27_RS06785	0.85045	0.000341004	mucF
	IBL27_RS06320	0.872775	1.10107e-06	mucF
	IBL27_RS05360	0.893736	4.37392e-07	mucF
	IBL27_RS00230	0.894095	5.15706e-12	mucF
	IBL27_RS07770	0.933606	4.46189e-16	mucF
	IBL27_RS07625	0.944638	3.87182e-09	mucF
	IBL27_RS01110	0.959525	5.88113e-14	mucF
	IBL27_RS09685	0.967901	4.27442e-12	mucF
	IBL27_RS09720	0.985772	1.87997e-11	mucF
	IBL27_RS05320	1.01455	0.000320798	mucF
	IBL27_RS07250	1.02049	3.95436e-16	mucF
	IBL27_RS01105	1.02695	1.73844e-14	mucF
	IBL27_RS06140	1.06879	9.06372e-07	mucF
	IBL27_RS03160	1.08367	1.43458e-11	mucF
	IBL27_RS01940	1.09508	5.63439e-06	mucF
	IBL27_RS02195	1.10115	1.5252e-15	mucF
	IBL27_RS02140	1.12081	6.7846e-14	mucF
	IBL27_RS08875	1.12951	3.48303e-12	mucF
	IBL27_RS03670	1.13434	6.09374e-09	mucF
	IBL27_RS09295	1.13643	1.24911e-06	mucF
	IBL27_RS04940	1.16895	3.99303e-20	mucF
	IBL27_RS01440	1.17169	5.35346e-05	mucF
	IBL27_RS00400	1.17778	2.8996e-19	mucF
	IBL27_RS09180	1.17884	1.65406e-08	mucF
	IBL27_RS07430	1.18894	4.75364e-25	mucF
	IBL27_RS08080	1.20684	2.07667e-17	mucF
	IBL27_RS08005	1.20703	7.67556e-07	mucF
	IBL27_RS08690	1.22477	7.40414e-09	mucF
	IBL27_RS06085	1.23555	4.27888e-14	mucF
	IBL27_RS05825	1.23733	7.66424e-11	mucF
	IBL27_RS08125	1.24948	6.15008e-09	mucF
	IBL27_RS00125	1.26076	4.11332e-16	mucF
	IBL27_RS03715	1.28053	9.0354e-19	mucF
	IBL27_RS03085	1.28251	7.36322e-19	mucF
	IBL27_RS02055	1.2911	1.56832e-15	mucF
	IBL27_RS00090	1.29962	1.71712e-14	mucF
	IBL27_RS03105	1.3121	4.21768e-21	mucF
	IBL27_RS00115	1.31262	1.06142e-06	mucF
	IBL27_RS02850	1.32171	1.27599e-21	mucF
	IBL27_RS02090	1.32246	2.45623e-11	mucF
	IBL27_RS00910	1.33839	8.11688e-09	mucF
	IBL27_RS00225	1.34002	3.49863e-15	mucF
	IBL27_RS05595	1.35444	0.000350683	mucF
	IBL27_RS01910	1.37208	3.16481e-17	mucF
	IBL27_RS00445	1.38	9.97873e-25	mucF
	IBL27_RS06510	1.38063	1.89454e-26	mucF
	IBL27_RS01405	1.39727	2.51334e-15	mucF
	IBL27_RS02080	1.39909	1.44874e-07	mucF
	IBL27_RS09540	1.39948	1.00519e-19	mucF
	IBL27_RS07810	1.41007	4.38552e-05	mucF
	IBL27_RS00895	1.41582	3.69796e-22	mucF
	IBL27_RS00075	1.41589	3.07334e-22	mucF
	IBL27_RS02040	1.41743	3.18343e-22	mucF
	IBL27_RS01895	1.41763	2.97637e-22	mucF
	IBL27_RS08890	1.41894	3.08217e-22	mucF
	IBL27_RS01510	1.43447	7.92106e-27	mucF
	IBL27_RS05830	1.43483	2.0515e-09	mucF
	IBL27_RS02070	1.43499	8.45019e-12	mucF
	IBL27_RS02370	1.44104	7.54903e-29	mucF
	IBL27_RS09735	1.44243	4.14868e-25	mucF
	IBL27_RS05465	1.44516	1.23402e-26	mucF
	IBL27_RS02165	1.45076	1.74727e-31	mucF
	IBL27_RS00105	1.45403	4.50958e-12	mucF
	IBL27_RS07485	1.46278	7.24385e-20	mucF
	IBL27_RS00135	1.46616	1.8421e-11	mucF
	IBL27_RS01425	1.46891	1.72434e-19	mucF
	IBL27_RS01155	1.46923	5.58214e-22	mucF
	IBL27_RS00175	1.48536	2.97175e-06	mucF
	IBL27_RS00160	1.48565	2.21649e-23	mucF
	IBL27_RS04860	1.49674	8.2487e-10	mucF
	IBL27_RS06470	1.49744	1.94189e-26	mucF
	IBL27_RS03540	1.49745	1.6895e-09	mucF
	IBL27_RS01925	1.49876	3.81185e-13	mucF
	IBL27_RS02730	1.50007	1.08426e-13	mucF
	IBL27_RS00190	1.50488	2.1899e-32	mucF
	IBL27_RS09425	1.50669	1.86294e-34	mucF
	IBL27_RS08840	1.50693	9.78198e-24	mucF
	IBL27_RS08350	1.52313	1.80972e-22	mucF
	IBL27_RS08850	1.5275	1.47204e-13	mucF
	IBL27_RS00150	1.53158	9.59619e-20	mucF
	IBL27_RS08620	1.53585	5.98143e-28	mucF
	IBL27_RS05970	1.54107	5.71446e-10	mucF
	IBL27_RS08815	1.54898	1.45235e-18	mucF
	IBL27_RS00170	1.56151	3.87231e-28	mucF
	IBL27_RS05460	1.56345	1.44357e-25	mucF
	IBL27_RS08750	1.57329	7.14306e-17	mucF
	IBL27_RS08745	1.57506	1.86294e-34	mucF
	IBL27_RS04645	1.57688	9.42781e-09	mucF
	IBL27_RS01435	1.57769	3.05525e-16	mucF
	IBL27_RS08860	1.57883	2.60213e-26	mucF
	IBL27_RS09795	1.58273	2.28247e-18	mucF
	IBL27_RS08095	1.58859	1.19732e-31	mucF
	IBL27_RS09455	1.59802	1.5045e-45	mucF
	IBL27_RS03975	1.61087	4.15841e-38	mucF
	IBL27_RS03945	1.61504	1.36319e-10	mucF
	IBL27_RS08200	1.61639	1.56608e-15	mucF
	IBL27_RS03860	1.63574	2.31603e-23	mucF
	IBL27_RS01935	1.63653	1.53298e-05	mucF
	IBL27_RS03230	1.64015	6.21773e-27	mucF
	IBL27_RS01170	1.64089	2.82695e-26	mucF
	IBL27_RS04450	1.65626	1.53298e-05	mucF
	IBL27_RS06340	1.66586	1.37539e-10	mucF
	IBL27_RS09460	1.67934	3.72402e-34	mucF
	IBL27_RS04410	1.68081	2.29242e-36	mucF
	IBL27_RS04360	1.68496	4.23486e-31	mucF
	IBL27_RS05665	1.686	1.41066e-30	mucF
	IBL27_RS09675	1.69757	3.7431e-35	mucF
	IBL27_RS08775	1.70562	4.74284e-11	mucF
	IBL27_RS02505	1.71413	9.94036e-15	mucF
	IBL27_RS09020	1.71667	3.40126e-37	mucF
	IBL27_RS06990	1.72128	4.66171e-29	mucF
	IBL27_RS07230	1.72273	3.03598e-35	mucF
	IBL27_RS07560	1.73088	3.83368e-24	mucF
	IBL27_RS08905	1.73625	3.40313e-24	mucF
	IBL27_RS00540	1.73771	3.04348e-49	mucF
	IBL27_RS02465	1.73826	7.92449e-37	mucF
	IBL27_RS08950	1.75305	1.02753e-28	mucF
	IBL27_RS04275	1.77604	3.64526e-30	mucF
	IBL27_RS03060	1.80012	5.20653e-25	mucF
	IBL27_RS04920	1.8047	1.03063e-43	mucF
	IBL27_RS08920	1.82984	1.58564e-23	mucF
	IBL27_RS09030	1.84071	1.12806e-35	mucF
	IBL27_RS07240	1.8649	2.75366e-33	mucF
	IBL27_RS01860	1.87016	4.36271e-37	mucF
	IBL27_RS00965	1.8821	1.50204e-10	mucF
	IBL27_RS08230	1.89939	7.61172e-28	mucF
	IBL27_RS08970	1.89976	1.5974e-40	mucF
	IBL27_RS06080	1.91799	2.2248e-15	mucF
	IBL27_RS08250	1.91873	4.78859e-36	mucF
	IBL27_RS06655	1.9314	2.31381e-41	mucF
	IBL27_RS02695	1.95055	2.97385e-46	mucF
	IBL27_RS09555	1.95269	1.38947e-57	mucF
	IBL27_RS00440	1.97933	1.70882e-48	mucF
	IBL27_RS01515	1.99068	4.73172e-57	mucF
	IBL27_RS05855	2.02268	7.23715e-47	mucF
	IBL27_RS06570	2.02508	3.00267e-47	mucF
	IBL27_RS08915	2.06386	5.06036e-39	mucF
	IBL27_RS08980	2.06478	5.33298e-51	mucF
	IBL27_RS08985	2.07645	2.17671e-51	mucF
	IBL27_RS09035	2.08226	5.74198e-61	mucF
	IBL27_RS01730	2.09379	4.3578e-49	mucF
	IBL27_RS07005	2.11674	2.23259e-41	mucF
	IBL27_RS00735	2.1303	8.55843e-64	mucF
	IBL27_RS09040	2.1375	1.35069e-56	mucF
	IBL27_RS09715	2.14168	8.08902e-24	mucF
	IBL27_RS03925	2.16778	3.95535e-46	mucF
	IBL27_RS00815	2.18937	1.38465e-57	mucF
	IBL27_RS07565	2.19939	7.11419e-55	mucF
	IBL27_RS05935	2.24378	4.55696e-57	mucF
	IBL27_RS00020	2.27724	6.17729e-61	mucF
	IBL27_RS02135	2.29084	3.13786e-73	mucF
	IBL27_RS04375	2.38454	3.25806e-63	mucF
	IBL27_RS04695	2.41041	3.46344e-51	mucF
	IBL27_RS09770	2.52015	7.72385e-61	mucF
	IBL27_RS02705	2.54577	1.80176e-50	mucF
	IBL27_RS03045	2.57008	1.93259e-49	mucF
	IBL27_RS09420	2.59501	3.57716e-94	mucF
	IBL27_RS07980	2.86908	1.82053e-94	mucF
	IBL27_RS07975	3.90795	3.42197e-130	mucF

## Sheet: F only (475)
Table S9: ∆mucF and ∆mucG RNA-seq comparisons
geneid	Species	log2FoldChange	padj	comparison
mucF	IBL27_RS09085	-5.86536	7.00026e-68	mucF
	IBL27_RS03260	-4.0137	1.80399e-112	mucF
	IBL27_RS03270	-3.8671	1.00678e-26	mucF
	IBL27_RS00665	-3.79441	5.71757e-73	mucF
	IBL27_RS03255	-3.76899	2.49813e-61	mucF
	IBL27_RS03250	-3.40625	1.90143e-19	mucF
mucJ	IBL27_RS09065	-3.38423	0.00017444	mucF
	IBL27_RS00670	-3.20927	3.76941e-76	mucF
	IBL27_RS00680	-3.13681	2.73601e-69	mucF
	IBL27_RS00675	-3.12122	5.51698e-80	mucF
	IBL27_RS03275	-2.82223	2.6832e-06	mucF
	IBL27_RS00505	-2.65769	0.000286217	mucF
	IBL27_RS07305	-2.60204	0.000116303	mucF
	IBL27_RS00800	-2.5879	2.99708e-79	mucF
	IBL27_RS06130	-2.58456	9.22718e-07	mucF
	IBL27_RS09275	-2.57728	1.64448e-08	mucF
	IBL27_RS09270	-2.56811	1.4361e-06	mucF
	IBL27_RS00710	-2.47607	0.000441297	mucF
	IBL27_RS09660	-2.43441	0.000624569	mucF
	IBL27_RS04430	-2.42143	8.46572e-07	mucF
	IBL27_RS00805	-2.40264	4.87006e-38	mucF
mucC	IBL27_RS09100	-2.31888	6.34794e-05	mucF
	IBL27_RS03235	-2.2743	9.95883e-11	mucF
	IBL27_RS07690	-2.26349	8.15878e-28	mucF
	IBL27_RS03280	-2.22905	1.89603e-05	mucF
	IBL27_RS06410	-2.22149	9.37605e-09	mucF
	IBL27_RS00705	-2.21637	3.27047e-24	mucF
	IBL27_RS05210	-2.02758	7.90789e-05	mucF
	IBL27_RS02550	-1.98163	0.000396905	mucF
	IBL27_RS04060	-1.94124	0.00062964	mucF
	IBL27_RS04735	-1.92811	1.56276e-30	mucF
	IBL27_RS02420	-1.9253	2.03638e-14	mucF
	IBL27_RS04050	-1.89579	3.21676e-05	mucF
	IBL27_RS07705	-1.8874	1.97048e-11	mucF
	IBL27_RS08070	-1.87215	1.45943e-44	mucF
	IBL27_RS07695	-1.82439	2.99851e-18	mucF
	IBL27_RS02945	-1.81159	1.29951e-40	mucF
	IBL27_RS09260	-1.80412	2.90332e-15	mucF
	IBL27_RS04485	-1.80296	1.00177e-13	mucF
	IBL27_RS02835	-1.79409	6.88819e-06	mucF
	IBL27_RS06200	-1.78398	7.67222e-28	mucF
	IBL27_RS08065	-1.77234	6.42828e-38	mucF
mucB	IBL27_RS09105	-1.75824	4.97657e-08	mucF
	IBL27_RS00720	-1.75423	2.90557e-06	mucF
	IBL27_RS03965	-1.73131	6.31381e-14	mucF
	IBL27_RS03585	-1.7224	2.40024e-08	mucF
	IBL27_RS06170	-1.71605	4.41614e-06	mucF
	IBL27_RS09195	-1.6493	4.97424e-08	mucF
	IBL27_RS03970	-1.6434	6.00886e-19	mucF
	IBL27_RS01660	-1.6431	9.65685e-08	mucF
	IBL27_RS04305	-1.63455	1.35012e-07	mucF
	IBL27_RS02340	-1.62096	1.83766e-12	mucF
	IBL27_RS05205	-1.59963	3.21036e-06	mucF
	IBL27_RS01650	-1.58312	9.9973e-14	mucF
	IBL27_RS00600	-1.57144	7.92294e-17	mucF
	IBL27_RS06870	-1.56941	0.000574538	mucF
	IBL27_RS09265	-1.553	2.82156e-07	mucF
	IBL27_RS09250	-1.55219	1.65017e-06	mucF
	IBL27_RS04090	-1.51751	2.76028e-08	mucF
	IBL27_RS05200	-1.49727	5.65321e-14	mucF
	IBL27_RS09190	-1.49131	6.12251e-05	mucF
	IBL27_RS02445	-1.4871	1.39484e-19	mucF
	IBL27_RS06145	-1.47984	1.08353e-12	mucF
	IBL27_RS02450	-1.47313	1.26959e-07	mucF
	IBL27_RS04235	-1.46073	7.42994e-14	mucF
	IBL27_RS02950	-1.45387	1.53038e-17	mucF
	IBL27_RS06715	-1.44682	1.8232e-05	mucF
	IBL27_RS05955	-1.4416	1.23072e-12	mucF
	IBL27_RS07730	-1.40942	2.31726e-06	mucF
	IBL27_RS04075	-1.40465	1.6516e-07	mucF
	IBL27_RS06310	-1.40176	1.19869e-22	mucF
	IBL27_RS08060	-1.40161	1.01799e-14	mucF
	IBL27_RS03830	-1.39895	4.00453e-09	mucF
	IBL27_RS01025	-1.39743	2.0891e-17	mucF
	IBL27_RS06115	-1.38156	1.35247e-09	mucF
	IBL27_RS06705	-1.38124	0.00039036	mucF
	IBL27_RS02430	-1.38039	3.14927e-15	mucF
	IBL27_RS06375	-1.36878	1.18798e-17	mucF
	IBL27_RS02865	-1.36777	1.20931e-07	mucF
	IBL27_RS00380	-1.36241	1.30681e-22	mucF
	IBL27_RS01645	-1.35803	2.44473e-07	mucF
	IBL27_RS02760	-1.35622	3.38361e-14	mucF
	IBL27_RS05130	-1.35358	7.03778e-16	mucF
	IBL27_RS04795	-1.34098	1.43078e-06	mucF
	IBL27_RS05190	-1.33973	2.16859e-10	mucF
	IBL27_RS03675	-1.33311	0.000131826	mucF
	IBL27_RS03285	-1.33015	0.000163844	mucF
	IBL27_RS04805	-1.32094	1.03121e-05	mucF
	IBL27_RS02970	-1.31856	1.35911e-14	mucF
	IBL27_RS00460	-1.31477	7.69422e-08	mucF
	IBL27_RS03035	-1.31328	3.33084e-14	mucF
	IBL27_RS05630	-1.31024	5.09201e-07	mucF
	IBL27_RS02955	-1.30469	6.34051e-13	mucF
	IBL27_RS04230	-1.30181	1.02495e-16	mucF
	IBL27_RS06165	-1.30066	6.08178e-07	mucF
	IBL27_RS08170	-1.2964	0.000662314	mucF
	IBL27_RS06120	-1.28414	4.17701e-05	mucF
	IBL27_RS02785	-1.28301	0.000927567	mucF
	IBL27_RS09160	-1.25967	9.16471e-20	mucF
	IBL27_RS01300	-1.25298	1.09271e-05	mucF
	IBL27_RS04315	-1.25271	1.58874e-15	mucF
	IBL27_RS09135	-1.25161	3.07797e-06	mucF
	IBL27_RS01285	-1.24106	8.83781e-10	mucF
	IBL27_RS03075	-1.2373	0.000266945	mucF
	IBL27_RS02125	-1.22437	0.000584869	mucF
	IBL27_RS07885	-1.22185	1.68592e-08	mucF
	IBL27_RS05940	-1.21295	1.79618e-06	mucF
	IBL27_RS02435	-1.21027	7.46864e-16	mucF
	IBL27_RS00700	-1.1991	6.38933e-20	mucF
	IBL27_RS02565	-1.19568	4.68593e-06	mucF
	IBL27_RS05960	-1.18715	2.43354e-08	mucF
	IBL27_RS09380	-1.18714	1.09907e-11	mucF
	IBL27_RS00255	-1.18532	1.53337e-25	mucF
	IBL27_RS01295	-1.17818	4.01947e-05	mucF
	IBL27_RS03205	-1.17432	1.09168e-10	mucF
	IBL27_RS05950	-1.17212	6.38457e-11	mucF
	IBL27_RS01625	-1.16993	1.8314e-14	mucF
	IBL27_RS03030	-1.16812	1.41201e-13	mucF
	IBL27_RS07840	-1.16143	0.000460255	mucF
	IBL27_RS05125	-1.13933	8.73048e-10	mucF
	IBL27_RS05865	-1.12796	3.6328e-11	mucF
	IBL27_RS02555	-1.11689	0.000245849	mucF
	IBL27_RS02895	-1.10788	1.15132e-17	mucF
	IBL27_RS04080	-1.10692	2.37689e-05	mucF
	IBL27_RS05875	-1.09905	0.000543001	mucF
	IBL27_RS03640	-1.09639	0.000286204	mucF
	IBL27_RS01290	-1.08987	5.44937e-09	mucF
	IBL27_RS03825	-1.08382	4.82812e-05	mucF
	IBL27_RS04915	-1.05156	0.000111199	mucF
	IBL27_RS02500	-1.04928	1.10107e-06	mucF
	IBL27_RS05770	-1.04585	0.00038919	mucF
	IBL27_RS03290	-1.04237	0.000465698	mucF
	IBL27_RS00295	-1.03858	3.78068e-08	mucF
	IBL27_RS05475	-1.03631	0.000131287	mucF
	IBL27_RS09365	-1.03204	2.79124e-06	mucF
	IBL27_RS05180	-1.02102	0.000623712	mucF
	IBL27_RS07725	-1.01164	0.000420695	mucF
	IBL27_RS00055	-1.00564	8.1762e-13	mucF
	IBL27_RS04910	-1.00371	9.23866e-05	mucF
	IBL27_RS06175	-0.995301	2.0143e-06	mucF
	IBL27_RS07510	-0.990551	7.09602e-08	mucF
	IBL27_RS02595	-0.990106	1.30948e-06	mucF
	IBL27_RS02775	-0.983971	1.16238e-09	mucF
	IBL27_RS05545	-0.977371	0.000540905	mucF
	IBL27_RS04135	-0.970517	3.21606e-05	mucF
	IBL27_RS08550	-0.96538	2.61984e-09	mucF
	IBL27_RS00235	-0.957753	7.09456e-13	mucF
	IBL27_RS07515	-0.952196	3.02978e-05	mucF
	IBL27_RS02765	-0.947735	4.63742e-07	mucF
	IBL27_RS04800	-0.941846	9.5083e-05	mucF
	IBL27_RS00290	-0.941711	2.2036e-06	mucF
	IBL27_RS04730	-0.934386	8.86829e-08	mucF
	IBL27_RS02870	-0.9278	1.58073e-07	mucF
	IBL27_RS06105	-0.91856	8.93491e-06	mucF
	IBL27_RS04740	-0.910294	8.87251e-09	mucF
	IBL27_RS04250	-0.90673	1.52175e-06	mucF
	IBL27_RS06380	-0.901761	3.23256e-09	mucF
	IBL27_RS01700	-0.894586	0.000473425	mucF
	IBL27_RS02560	-0.884284	6.91591e-06	mucF
	IBL27_RS03590	-0.877417	9.132e-06	mucF
	IBL27_RS07670	-0.87572	0.000114317	mucF
	IBL27_RS02890	-0.865717	2.47229e-09	mucF
	IBL27_RS02755	-0.856498	3.2321e-05	mucF
	IBL27_RS03115	-0.851805	4.28977e-05	mucF
	IBL27_RS07635	-0.851104	1.55835e-06	mucF
	IBL27_RS05380	-0.847658	3.37905e-05	mucF
	IBL27_RS00050	-0.836775	1.03132e-10	mucF
	IBL27_RS01635	-0.833307	3.20441e-05	mucF
	IBL27_RS06110	-0.824972	6.37924e-07	mucF
	IBL27_RS04400	-0.817912	2.35241e-10	mucF
	IBL27_RS02455	-0.817161	0.000515752	mucF
	IBL27_RS09200	-0.807248	0.000233091	mucF
	IBL27_RS03040	-0.792605	4.21544e-10	mucF
	IBL27_RS06970	-0.787668	0.000363371	mucF
	IBL27_RS05485	-0.77831	4.57569e-05	mucF
	IBL27_RS05345	-0.756904	3.50571e-09	mucF
	IBL27_RS02885	-0.75606	9.44246e-09	mucF
	IBL27_RS01130	-0.754448	1.30797e-05	mucF
	IBL27_RS02840	-0.748525	0.000122314	mucF
	IBL27_RS00355	-0.746548	5.35199e-06	mucF
	IBL27_RS08680	-0.737115	4.10316e-05	mucF
	IBL27_RS02980	-0.731449	0.000379459	mucF
	IBL27_RS01595	-0.72931	3.21606e-05	mucF
	IBL27_RS03505	-0.697474	0.000350683	mucF
	IBL27_RS03620	-0.691804	0.00024594	mucF
	IBL27_RS07375	-0.687687	0.000445479	mucF
	IBL27_RS02615	-0.680799	0.000443182	mucF
	IBL27_RS07215	-0.67852	1.52008e-05	mucF
	IBL27_RS00330	-0.632497	1.5366e-06	mucF
	IBL27_RS01280	-0.617586	2.47886e-05	mucF
	IBL27_RS02490	-0.614532	0.000422926	mucF
	IBL27_RS03795	-0.579941	1.01148e-06	mucF
	IBL27_RS02235	-0.56459	0.000472929	mucF
	IBL27_RS00950	-0.561917	0.000236274	mucF
	IBL27_RS01615	-0.526765	4.77598e-05	mucF
	IBL27_RS00630	-0.492551	0.000807699	mucF
	IBL27_RS04185	0.504411	0.000260892	mucF
	IBL27_RS04715	0.525756	0.000932088	mucF
	IBL27_RS02175	0.543358	1.15746e-05	mucF
	IBL27_RS03065	0.550344	0.000126927	mucF
	IBL27_RS00345	0.627669	4.07318e-06	mucF
	IBL27_RS07865	0.661005	0.00028696	mucF
	IBL27_RS09400	0.663922	4.34401e-06	mucF
	IBL27_RS01890	0.665786	7.50889e-05	mucF
	IBL27_RS02860	0.683574	4.86615e-07	mucF
	IBL27_RS00685	0.697513	0.000350683	mucF
	IBL27_RS06950	0.69979	2.19429e-05	mucF
	IBL27_RS03655	0.706565	7.29939e-05	mucF
	IBL27_RS02575	0.726065	0.000711684	mucF
	IBL27_RS07325	0.746699	0.000855544	mucF
	IBL27_RS03420	0.76962	0.000200133	mucF
	IBL27_RS02275	0.774585	6.72737e-07	mucF
	IBL27_RS02680	0.780258	1.69599e-06	mucF
	IBL27_RS09700	0.781734	0.000344207	mucF
	IBL27_RS04335	0.789349	7.40414e-09	mucF
	IBL27_RS04585	0.798208	6.9545e-05	mucF
	IBL27_RS07220	0.809997	2.8461e-06	mucF
	IBL27_RS03425	0.827112	3.53463e-05	mucF
	IBL27_RS06600	0.833746	7.94868e-05	mucF
	IBL27_RS07175	0.835765	6.24025e-10	mucF
	IBL27_RS04975	0.849236	3.9038e-06	mucF
	IBL27_RS02110	0.891016	0.000315911	mucF
	IBL27_RS09710	0.897047	9.47172e-09	mucF
	IBL27_RS01885	0.899398	1.34785e-07	mucF
	IBL27_RS01590	0.901062	4.34076e-06	mucF
	IBL27_RS04710	0.903738	1.83174e-07	mucF
	IBL27_RS09775	0.907396	9.09395e-05	mucF
	IBL27_RS00315	0.911607	6.24567e-10	mucF
	IBL27_RS09605	0.924657	0.000667595	mucF
	IBL27_RS01960	0.925511	0.000598286	mucF
	IBL27_RS04675	0.935784	2.12998e-09	mucF
	IBL27_RS03090	0.945356	3.10933e-13	mucF
	IBL27_RS00755	0.958435	9.30046e-10	mucF
	IBL27_RS04625	0.976585	5.3813e-06	mucF
	IBL27_RS05845	0.979753	9.39622e-05	mucF
	IBL27_RS06365	0.980966	2.12651e-07	mucF
	IBL27_RS02250	0.988427	6.1395e-08	mucF
	IBL27_RS00420	0.991048	3.15473e-09	mucF
	IBL27_RS07535	1.00377	1.21751e-09	mucF
	IBL27_RS05745	1.00394	1.35729e-14	mucF
	IBL27_RS01430	1.00952	4.41968e-09	mucF
	IBL27_RS08485	1.01019	2.72888e-10	mucF
	IBL27_RS01550	1.01586	1.52175e-06	mucF
	IBL27_RS00945	1.02285	0.000511064	mucF
	IBL27_RS07765	1.0342	3.21673e-11	mucF
	IBL27_RS09740	1.04338	5.25569e-09	mucF
	IBL27_RS09140	1.04758	7.913e-09	mucF
	IBL27_RS02855	1.05332	1.50756e-14	mucF
	IBL27_RS01665	1.07938	2.68661e-09	mucF
	IBL27_RS03890	1.08538	9.44246e-09	mucF
	IBL27_RS09055	1.08732	1.81945e-14	mucF
	IBL27_RS00300	1.08969	3.15967e-13	mucF
	IBL27_RS01230	1.09629	0.000297929	mucF
	IBL27_RS05675	1.09635	3.24013e-18	mucF
	IBL27_RS00310	1.1095	7.01327e-14	mucF
	IBL27_RS00955	1.11477	2.46187e-14	mucF
	IBL27_RS09050	1.12398	3.83502e-15	mucF
	IBL27_RS00210	1.13183	1.20706e-14	mucF
	IBL27_RS05985	1.13265	1.56901e-10	mucF
	IBL27_RS02285	1.13658	2.22343e-16	mucF
	IBL27_RS02160	1.14411	2.10913e-13	mucF
	IBL27_RS05500	1.16157	1.05884e-05	mucF
	IBL27_RS07155	1.16325	1.02707e-19	mucF
	IBL27_RS04020	1.17882	9.64146e-16	mucF
	IBL27_RS00140	1.18613	4.7321e-10	mucF
	IBL27_RS04220	1.18647	1.2975e-16	mucF
	IBL27_RS04325	1.19164	2.81716e-16	mucF
mucA	IBL27_RS09110	1.19926	9.92948e-06	mucF
	IBL27_RS08055	1.20327	5.27655e-17	mucF
	IBL27_RS03900	1.20662	1.77947e-11	mucF
	IBL27_RS09535	1.20894	4.3844e-18	mucF
	IBL27_RS07785	1.21058	8.23111e-14	mucF
	IBL27_RS06800	1.21086	2.28412e-05	mucF
	IBL27_RS07595	1.21431	8.69636e-15	mucF
	IBL27_RS07545	1.21712	1.21444e-16	mucF
	IBL27_RS02020	1.22639	4.20281e-22	mucF
	IBL27_RS02145	1.23259	5.80231e-23	mucF
	IBL27_RS06585	1.23431	1.19138e-20	mucF
	IBL27_RS09480	1.23575	5.86995e-08	mucF
	IBL27_RS00065	1.23984	3.99221e-23	mucF
	IBL27_RS00935	1.24288	5.95949e-08	mucF
	IBL27_RS05705	1.25626	1.17345e-08	mucF
	IBL27_RS02130	1.25916	3.49496e-17	mucF
	IBL27_RS00960	1.27251	4.52647e-21	mucF
	IBL27_RS02930	1.27316	0.000672692	mucF
	IBL27_RS04755	1.27437	6.09408e-24	mucF
	IBL27_RS00120	1.27802	2.27693e-13	mucF
	IBL27_RS03385	1.28899	3.4007e-10	mucF
	IBL27_RS03320	1.29142	5.55762e-12	mucF
	IBL27_RS08285	1.29882	1.77025e-16	mucF
	IBL27_RS07490	1.3096	2.51391e-05	mucF
	IBL27_RS06520	1.31445	5.45581e-20	mucF
	IBL27_RS02085	1.3149	6.32779e-13	mucF
	IBL27_RS01670	1.31657	1.31584e-09	mucF
	IBL27_RS05105	1.32251	0.000910433	mucF
	IBL27_RS03100	1.3271	1.67484e-22	mucF
	IBL27_RS04405	1.33044	8.26889e-18	mucF
	IBL27_RS06880	1.33789	1.56838e-24	mucF
	IBL27_RS08050	1.35959	0.000357993	mucF
	IBL27_RS02060	1.36334	2.88694e-18	mucF
	IBL27_RS00365	1.36488	8.6921e-13	mucF
	IBL27_RS00095	1.38426	1.53404e-21	mucF
	IBL27_RS05045	1.38703	4.52873e-26	mucF
	IBL27_RS02900	1.40996	1.15916e-21	mucF
	IBL27_RS02390	1.41684	5.03396e-14	mucF
	IBL27_RS03865	1.41859	1.09898e-18	mucF
	IBL27_RS05650	1.41967	0.000253288	mucF
	IBL27_RS04340	1.42399	9.28498e-20	mucF
	IBL27_RS04745	1.42531	1.18743e-14	mucF
	IBL27_RS02725	1.43399	2.79888e-10	mucF
	IBL27_RS07020	1.43889	7.12529e-06	mucF
	IBL27_RS06155	1.43942	3.09204e-16	mucF
	IBL27_RS09410	1.44305	2.68633e-31	mucF
	IBL27_RS05260	1.44607	1.09991e-11	mucF
	IBL27_RS02740	1.4462	7.7364e-29	mucF
	IBL27_RS08830	1.44672	2.43866e-21	mucF
	IBL27_RS02825	1.45053	9.00333e-27	mucF
	IBL27_RS05965	1.45801	3.31617e-08	mucF
	IBL27_RS04720	1.45835	3.90358e-23	mucF
	IBL27_RS03360	1.47221	5.8575e-14	mucF
	IBL27_RS08865	1.47669	2.2364e-07	mucF
	IBL27_RS01850	1.48179	2.83329e-10	mucF
	IBL27_RS08365	1.4875	1.44921e-25	mucF
	IBL27_RS04875	1.48985	0.000434198	mucF
	IBL27_RS09225	1.49081	2.60431e-10	mucF
	IBL27_RS08670	1.49865	8.73701e-29	mucF
	IBL27_RS00200	1.51335	2.14868e-17	mucF
	IBL27_RS08935	1.51356	3.68703e-34	mucF
	IBL27_RS00155	1.51437	5.23544e-21	mucF
	IBL27_RS09690	1.51552	2.22349e-08	mucF
	IBL27_RS02155	1.52005	4.75934e-28	mucF
	IBL27_RS08855	1.52309	9.93e-21	mucF
	IBL27_RS00145	1.53759	4.08963e-24	mucF
	IBL27_RS09120	1.54213	1.29669e-28	mucF
	IBL27_RS08900	1.54301	1.70897e-26	mucF
	IBL27_RS09170	1.54985	3.65156e-22	mucF
	IBL27_RS07600	1.56702	1.35896e-40	mucF
	IBL27_RS08770	1.56709	4.08334e-25	mucF
	IBL27_RS01915	1.57204	1.65318e-24	mucF
	IBL27_RS06685	1.57461	4.57462e-32	mucF
	IBL27_RS09115	1.57984	1.92462e-35	mucF
	IBL27_RS06965	1.58953	8.00826e-32	mucF
	IBL27_RS04900	1.59068	9.66159e-12	mucF
	IBL27_RS01835	1.59382	4.72345e-10	mucF
	IBL27_RS08755	1.59678	7.32173e-38	mucF
	IBL27_RS00900	1.60038	2.64391e-22	mucF
	IBL27_RS00165	1.60621	5.29823e-08	mucF
	IBL27_RS05470	1.61451	9.73839e-34	mucF
	IBL27_RS04155	1.61558	5.01753e-34	mucF
	IBL27_RS01900	1.61611	1.88693e-23	mucF
	IBL27_RS03390	1.61706	1.6658e-16	mucF
	IBL27_RS07575	1.62357	2.44796e-13	mucF
	IBL27_RS04660	1.62802	6.44206e-13	mucF
	IBL27_RS08885	1.62897	3.6565e-22	mucF
	IBL27_RS02045	1.6326	6.35279e-22	mucF
	IBL27_RS05310	1.63336	1.34551e-23	mucF
	IBL27_RS00480	1.64036	1.18247e-40	mucF
	IBL27_RS05015	1.64611	1.76537e-30	mucF
	IBL27_RS07200	1.65013	3.35948e-35	mucF
	IBL27_RS03495	1.6502	7.15005e-11	mucF
	IBL27_RS04010	1.654	0.000623712	mucF
	IBL27_RS02100	1.65536	2.17539e-12	mucF
	IBL27_RS06650	1.65935	1.29541e-32	mucF
	IBL27_RS00080	1.67033	1.67508e-22	mucF
	IBL27_RS04685	1.67421	7.82838e-24	mucF
	IBL27_RS08870	1.68071	1.91328e-32	mucF
	IBL27_RS06645	1.68243	3.02608e-32	mucF
	IBL27_RS01570	1.68259	2.63301e-35	mucF
	IBL27_RS02700	1.68629	3.1457e-24	mucF
	IBL27_RS08090	1.68994	2.93265e-36	mucF
	IBL27_RS05715	1.69109	8.93491e-06	mucF
	IBL27_RS05040	1.70134	9.45012e-13	mucF
	IBL27_RS01905	1.71477	1.23964e-35	mucF
	IBL27_RS08880	1.71553	1.06657e-35	mucF
	IBL27_RS00085	1.71584	1.12612e-35	mucF
	IBL27_RS02050	1.7159	1.19309e-35	mucF
	IBL27_RS00905	1.7162	1.03393e-35	mucF
	IBL27_RS01035	1.72035	1.81402e-31	mucF
	IBL27_RS07780	1.73301	1.47435e-16	mucF
	IBL27_RS04855	1.73313	1.71941e-22	mucF
	IBL27_RS05165	1.74101	1.72606e-37	mucF
	IBL27_RS03150	1.74271	4.17069e-22	mucF
	IBL27_RS08225	1.74915	1.78817e-10	mucF
	IBL27_RS08975	1.75002	6.19561e-40	mucF
	IBL27_RS07775	1.75169	4.71997e-26	mucF
	IBL27_RS06680	1.75313	5.8419e-15	mucF
	IBL27_RS09810	1.75333	5.04017e-18	mucF
	IBL27_RS06775	1.7621	3.61272e-43	mucF
	IBL27_RS08925	1.76321	4.63193e-26	mucF
	IBL27_RS02580	1.7639	1.04134e-11	mucF
	IBL27_RS08945	1.77857	7.89616e-30	mucF
	IBL27_RS09015	1.7807	1.06096e-38	mucF
	IBL27_RS08105	1.7828	1.99745e-38	mucF
	IBL27_RS08100	1.80396	4.94045e-40	mucF
	IBL27_RS07790	1.8064	8.8534e-07	mucF
	IBL27_RS09025	1.81462	7.16786e-28	mucF
	IBL27_RS03710	1.8148	1.204e-15	mucF
	IBL27_RS08440	1.81879	4.26416e-16	mucF
	IBL27_RS08930	1.82586	4.97694e-24	mucF
	IBL27_RS07335	1.84139	4.57462e-32	mucF
	IBL27_RS04650	1.84141	1.02648e-15	mucF
	IBL27_RS03565	1.85099	1.95607e-06	mucF
	IBL27_RS07585	1.85461	1.10108e-44	mucF
	IBL27_RS05525	1.86612	1.2084e-28	mucF
	IBL27_RS01505	1.86673	2.16267e-46	mucF
	IBL27_RS08015	1.86701	2.89692e-11	mucF
	IBL27_RS04425	1.87531	2.57351e-35	mucF
	IBL27_RS00435	1.8755	6.61379e-44	mucF
	IBL27_RS09780	1.87644	5.21875e-43	mucF
	IBL27_RS08845	1.87951	7.68674e-22	mucF
	IBL27_RS00535	1.88346	2.79906e-41	mucF
	IBL27_RS08940	1.88715	4.87006e-38	mucF
	IBL27_RS07135	1.89637	3.13361e-23	mucF
	IBL27_RS08965	1.89737	4.02879e-47	mucF
	IBL27_RS02910	1.89946	9.67304e-20	mucF
	IBL27_RS00195	1.91576	2.47144e-41	mucF
	IBL27_RS08960	1.92492	1.88615e-52	mucF
	IBL27_RS02530	1.93208	3.33698e-18	mucF
	IBL27_RS03050	1.93233	7.4619e-33	mucF
	IBL27_RS06875	1.93621	2.31119e-46	mucF
	IBL27_RS03575	1.94323	1.32161e-13	mucF
	IBL27_RS07520	1.94686	5.87509e-37	mucF
	IBL27_RS06065	1.9472	4.47526e-46	mucF
	IBL27_RS02940	1.95666	1.51006e-38	mucF
	IBL27_RS08910	1.95791	1.03393e-35	mucF
	IBL27_RS09000	1.96038	2.31119e-46	mucF
	IBL27_RS07830	1.97012	5.89512e-21	mucF
	IBL27_RS02735	1.9799	1.91925e-22	mucF
	IBL27_RS09010	1.98699	3.8649e-46	mucF
	IBL27_RS06580	1.98712	1.16773e-44	mucF
	IBL27_RS05270	1.99429	4.47954e-36	mucF
	IBL27_RS09005	1.99568	1.84056e-47	mucF
	IBL27_RS00555	2.00191	1.45519e-45	mucF
	IBL27_RS02460	2.0038	2.0809e-35	mucF
	IBL27_RS08110	2.00823	2.20449e-51	mucF
	IBL27_RS09820	2.01146	2.25876e-41	mucF
	IBL27_RS03240	2.02524	6.87731e-46	mucF
	IBL27_RS07870	2.02945	3.75509e-53	mucF
	IBL27_RS06575	2.03031	9.4151e-50	mucF
	IBL27_RS08120	2.05424	1.4076e-35	mucF
	IBL27_RS08955	2.05861	1.64521e-47	mucF
	IBL27_RS01950	2.06163	5.83583e-46	mucF
	IBL27_RS07475	2.06871	9.35411e-11	mucF
	IBL27_RS09430	2.08767	4.86316e-52	mucF
	IBL27_RS08990	2.08886	1.31168e-51	mucF
	IBL27_RS00010	2.10145	7.93178e-60	mucF
	IBL27_RS02690	2.106	1.9999e-56	mucF
	IBL27_RS08995	2.12431	6.18266e-49	mucF
	IBL27_RS05505	2.13541	2.71641e-49	mucF
	IBL27_RS08305	2.13641	1.73985e-22	mucF
	IBL27_RS07040	2.15375	3.62564e-67	mucF
	IBL27_RS00810	2.19425	2.63147e-56	mucF
	IBL27_RS05640	2.21071	2.60397e-05	mucF
	IBL27_RS07930	2.24187	1.33932e-40	mucF
	IBL27_RS06285	2.27135	1.91943e-63	mucF
	IBL27_RS04880	2.28834	1.56517e-16	mucF
	IBL27_RS05945	2.36051	3.73382e-68	mucF
	IBL27_RS00585	2.37271	2.16267e-46	mucF
	IBL27_RS05860	2.38077	1.21401e-77	mucF
	IBL27_RS08895	2.39356	0.000187189	mucF
	IBL27_RS03400	2.40579	6.40912e-76	mucF
	IBL27_RS04515	2.42625	2.01192e-13	mucF
	IBL27_RS06500	2.48481	1.45041e-68	mucF
	IBL27_RS01480	2.4872	1.2856e-64	mucF
	IBL27_RS07115	2.49529	2.1219e-32	mucF
	IBL27_RS09550	2.56084	5.75091e-101	mucF
	IBL27_RS06150	2.63691	8.25724e-33	mucF
	IBL27_RS03780	2.67395	1.55424e-67	mucF
	IBL27_RS09130	3.15801	1.53038e-17	mucF
	IBL27_RS03875	3.20612	1.56661e-64	mucF
	IBL27_RS02375	3.24088	4.24334e-57	mucF
	IBL27_RS01365	3.27561	5.42473e-108	mucF
	IBL27_RS07970	3.55751	4.95146e-101	mucF
	IBL27_RS06890	3.56598	2.4296e-130	mucF
	IBL27_RS07910	4.57067	7.64908e-87	mucF

## Sheet: G only (308)
Table S9: ∆mucF and ∆mucG RNA-seq comparisons
geneid	Species	log2FoldChange	padj	comparison
IBL27_RS05835	IBL27_RS05835	-5.53592	3.51389e-87	mucG
lacA	IBL27_RS03215	-4.89579	9.3353e-25	mucG
glgD	IBL27_RS03055	-4.83386	2.23078e-23	mucG
IBL27_RS02925	IBL27_RS02925	-4.7891	2.0472e-58	mucG
IBL27_RS07245	IBL27_RS07245	-4.44118	1.48568e-20	mucG
yaaA	IBL27_RS09760	-4.30718	4.41024e-32	mucG
IBL27_RS09205	IBL27_RS09205	-3.86898	1.83925e-15	mucG
IBL27_RS08345	IBL27_RS08345	-3.81347	1.25412e-15	mucG
hisH	IBL27_RS04070	-3.71291	4.05544e-20	mucG
malQ	IBL27_RS02935	-3.63413	2.48435e-30	mucG
fabG	IBL27_RS02150	-3.59631	9.80418e-29	mucG
purR	IBL27_RS08115	-3.58459	2.33499e-23	mucG
gatC	IBL27_RS01685	-3.58425	0.000207608	mucG
IBL27_RS03190	IBL27_RS03190	-3.53769	1.1357e-17	mucG
IBL27_RS00620	IBL27_RS00620	-3.53742	2.8204e-32	mucG
IBL27_RS02915	IBL27_RS02915	-3.25081	7.64765e-05	mucG
IBL27_RS06180	IBL27_RS06180	-3.21654	2.55542e-10	mucG
IBL27_RS07070	IBL27_RS07070	-3.21239	1.25595e-16	mucG
IBL27_RS02190	IBL27_RS02190	-3.19271	6.03766e-32	mucG
IBL27_RS03580	IBL27_RS03580	-3.19075	6.92249e-12	mucG
srlA	IBL27_RS08330	-3.10359	4.05799e-08	mucG
IBL27_RS06190	IBL27_RS06190	-3.0929	1.24632e-07	mucG
IBL27_RS00035	IBL27_RS00035	-3.05507	1.80596e-06	mucG
IBL27_RS06780	IBL27_RS06780	-3.04205	7.14936e-12	mucG
IBL27_RS00730	IBL27_RS00730	-3.00568	5.61093e-09	mucG
sppR	IBL27_RS07390	-2.93439	4.16485e-10	mucG
IBL27_RS03330	IBL27_RS03330	-2.84409	3.9442e-13	mucG
IBL27_RS06280	IBL27_RS06280	-2.77186	8.49246e-16	mucG
IBL27_RS03435	IBL27_RS03435	-2.73517	1.30742e-07	mucG
IBL27_RS08340	IBL27_RS08340	-2.73428	4.07013e-10	mucG
IBL27_RS01095	IBL27_RS01095	-2.73032	1.76508e-12	mucG
IBL27_RS07195	IBL27_RS07195	-2.71737	2.21389e-18	mucG
IBL27_RS01805	IBL27_RS01805	-2.7006	3.64551e-13	mucG
IBL27_RS02605	IBL27_RS02605	-2.66847	4.33171e-17	mucG
yidC1	IBL27_RS08215	-2.66642	1.85686e-10	mucG
IBL27_RS06335	IBL27_RS06335	-2.66118	2.51145e-18	mucG
IBL27_RS08325	IBL27_RS08325	-2.65617	3.53998e-05	mucG
IBL27_RS04770	IBL27_RS04770	-2.64686	1.88738e-10	mucG
IBL27_RS03095	IBL27_RS03095	-2.64684	3.47145e-24	mucG
IBL27_RS03850	IBL27_RS03850	-2.63298	4.38581e-18	mucG
IBL27_RS02745	IBL27_RS02745	-2.61923	8.88249e-10	mucG
IBL27_RS04570	IBL27_RS04570	-2.5973	8.07066e-07	mucG
IBL27_RS02255	IBL27_RS02255	-2.59721	2.44577e-13	mucG
IBL27_RS03870	IBL27_RS03870	-2.59417	7.11102e-10	mucG
IBL27_RS04835	IBL27_RS04835	-2.55797	1.01279e-07	mucG
proB	IBL27_RS07660	-2.52456	3.94086e-07	mucG
IBL27_RS01985	IBL27_RS01985	-2.52123	5.04114e-06	mucG
yqeH	IBL27_RS01810	-2.47471	1.00773e-12	mucG
IBL27_RS08460	IBL27_RS08460	-2.46913	5.03058e-08	mucG
ruvA	IBL27_RS09475	-2.46026	2.17528e-09	mucG
IBL27_RS08335	IBL27_RS08335	-2.44736	0.000320112	mucG
ilvN	IBL27_RS08760	-2.44434	8.6485e-10	mucG
IBL27_RS04435	IBL27_RS04435	-2.43967	3.24532e-07	mucG
IBL27_RS04725	IBL27_RS04725	-2.42516	1.21705e-11	mucG
pyrF	IBL27_RS04270	-2.40789	4.63821e-10	mucG
IBL27_RS02185	IBL27_RS02185	-2.39671	9.9446e-15	mucG
IBL27_RS00725	IBL27_RS00725	-2.39644	1.08552e-05	mucG
cysK	IBL27_RS07450	-2.38616	6.54676e-11	mucG
IBL27_RS02660	IBL27_RS02660	-2.37742	9.15907e-09	mucG
IBL27_RS01725	IBL27_RS01725	-2.36295	1.81258e-16	mucG
IBL27_RS01335	IBL27_RS01335	-2.36023	9.21427e-11	mucG
IBL27_RS00280	IBL27_RS00280	-2.35838	2.04279e-07	mucG
xerD	IBL27_RS02270	-2.35202	1.65388e-09	mucG
IBL27_RS01240	IBL27_RS01240	-2.3476	2.6213e-15	mucG
hslO	IBL27_RS00890	-2.3451	4.34785e-15	mucG
IBL27_RS01315	IBL27_RS01315	-2.33185	5.05554e-05	mucG
IBL27_RS04790	IBL27_RS04790	-2.31461	5.70106e-10	mucG
IBL27_RS06690	IBL27_RS06690	-2.3137	8.41472e-05	mucG
pstB	IBL27_RS04665	-2.29273	2.61859e-10	mucG
IBL27_RS08675	IBL27_RS08675	-2.2853	6.56306e-06	mucG
IBL27_RS09235	IBL27_RS09235	-2.24081	7.22464e-16	mucG
IBL27_RS07415	IBL27_RS07415	-2.23743	1.81188e-11	mucG
IBL27_RS01175	IBL27_RS01175	-2.21364	4.94569e-07	mucG
IBL27_RS05760	IBL27_RS05760	-2.20705	2.55838e-14	mucG
IBL27_RS00375	IBL27_RS00375	-2.20113	3.19615e-06	mucG
IBL27_RS01995	IBL27_RS01995	-2.19107	5.89618e-06	mucG
IBL27_RS03165	IBL27_RS03165	-2.15668	2.70457e-07	mucG
rpmG	IBL27_RS01145	-2.15254	0.000293266	mucG
IBL27_RS04935	IBL27_RS04935	-2.14436	5.20792e-07	mucG
aroC	IBL27_RS06240	-2.135	1.2238e-11	mucG
aroB	IBL27_RS06245	-2.13084	5.80813e-10	mucG
mecA	IBL27_RS08700	-2.1078	9.31502e-10	mucG
IBL27_RS01455	IBL27_RS01455	-2.07733	1.35298e-12	mucG
IBL27_RS09465	IBL27_RS09465	-2.04285	2.25417e-10	mucG
IBL27_RS01990	IBL27_RS01990	-2.0387	1.90766e-07	mucG
IBL27_RS00270	IBL27_RS00270	-2.03537	5.75347e-13	mucG
IBL27_RS03185	IBL27_RS03185	-2.02706	5.32599e-11	mucG
IBL27_RS05790	IBL27_RS05790	-2.02649	3.31267e-09	mucG
IBL27_RS04180	IBL27_RS04180	-1.96777	5.01505e-07	mucG
rsgA	IBL27_RS08140	-1.94211	1.3933e-06	mucG
IBL27_RS05095	IBL27_RS05095	-1.93728	1.53108e-05	mucG
IBL27_RS04865	IBL27_RS04865	-1.93701	1.31884e-05	mucG
IBL27_RS03345	IBL27_RS03345	-1.93301	1.98358e-05	mucG
IBL27_RS00570	IBL27_RS00570	-1.9257	0.000254326	mucG
IBL27_RS07410	IBL27_RS07410	-1.91799	0.000524136	mucG
IBL27_RS06495	IBL27_RS06495	-1.8797	1.6359e-06	mucG
IBL27_RS02245	IBL27_RS02245	-1.87617	2.778e-13	mucG
IBL27_RS04775	IBL27_RS04775	-1.86234	0.000223558	mucG
rnr	IBL27_RS02790	-1.85728	2.26932e-08	mucG
sufD	IBL27_RS08685	-1.85361	1.38311e-05	mucG
IBL27_RS06195	IBL27_RS06195	-1.84627	0.00033495	mucG
IBL27_RS03465	IBL27_RS03465	-1.84208	4.94954e-08	mucG
IBL27_RS01005	IBL27_RS01005	-1.81698	4.35721e-05	mucG
IBL27_RS00240	IBL27_RS00240	-1.80419	0.000221606	mucG
rlmB	IBL27_RS00785	-1.80122	0.000642986	mucG
mltG	IBL27_RS02205	-1.78816	3.42612e-12	mucG
IBL27_RS04330	IBL27_RS04330	-1.77626	3.94086e-07	mucG
IBL27_RS05020	IBL27_RS05020	-1.77559	1.99834e-05	mucG
IBL27_RS01075	IBL27_RS01075	-1.75591	2.96426e-05	mucG
IBL27_RS09745	IBL27_RS09745	-1.7355	3.85257e-08	mucG
IBL27_RS01180	IBL27_RS01180	-1.70159	2.00776e-06	mucG
rpiA	IBL27_RS04215	-1.69696	3.50151e-08	mucG
ftsA	IBL27_RS07205	-1.69003	2.58142e-06	mucG
IBL27_RS07675	IBL27_RS07675	-1.63443	6.98772e-07	mucG
IBL27_RS00410	IBL27_RS00410	-1.6315	5.9538e-06	mucG
cas9	IBL27_RS03625	-1.62572	7.76015e-08	mucG
pbp2b	IBL27_RS07000	-1.61285	4.33163e-09	mucG
IBL27_RS01460	IBL27_RS01460	-1.5918	9.71017e-05	mucG
IBL27_RS05785	IBL27_RS05785	-1.57375	0.000803438	mucG
IBL27_RS04035	IBL27_RS04035	-1.55548	0.000328402	mucG
IBL27_RS01250	IBL27_RS01250	-1.54637	0.000736331	mucG
IBL27_RS01530	IBL27_RS01530	-1.52735	0.000385468	mucG
IBL27_RS04750	IBL27_RS04750	-1.51036	4.52049e-09	mucG
IBL27_RS04540	IBL27_RS04540	-1.45627	0.00091653	mucG
IBL27_RS03855	IBL27_RS03855	-1.37199	0.000533211	mucG
IBL27_RS00790	IBL27_RS00790	-1.36326	0.000134782	mucG
IBL27_RS08020	IBL27_RS08020	-1.35757	0.000478892	mucG
IBL27_RS07160	IBL27_RS07160	-1.34808	0.000137796	mucG
IBL27_RS03695	IBL27_RS03695	-1.33534	9.54756e-05	mucG
IBL27_RS07085	IBL27_RS07085	-1.31647	0.000151823	mucG
IBL27_RS02365	IBL27_RS02365	-1.26306	6.3469e-05	mucG
trkA	IBL27_RS02300	-1.26132	2.09749e-06	mucG
IBL27_RS07235	IBL27_RS07235	-1.24617	0.000242645	mucG
whiA	IBL27_RS03895	-1.23704	0.00091667	mucG
IBL27_RS07345	IBL27_RS07345	-1.09214	0.000592959	mucG
IBL27_RS03740	IBL27_RS03740	1.01499	0.000255761	mucG
IBL27_RS06210	IBL27_RS06210	1.11565	9.12798e-05	mucG
IBL27_RS03500	IBL27_RS03500	1.19754	0.000619417	mucG
IBL27_RS08235	IBL27_RS08235	1.27448	4.98653e-05	mucG
ftsY	IBL27_RS06390	1.34016	0.000746671	mucG
IBL27_RS07165	IBL27_RS07165	1.37931	0.000577719	mucG
IBL27_RS02495	IBL27_RS02495	1.39128	0.000526537	mucG
IBL27_RS05435	IBL27_RS05435	1.46734	0.000514512	mucG
manA	IBL27_RS01605	1.46851	0.000130495	mucG
IBL27_RS06300	IBL27_RS06300	1.51378	0.000614093	mucG
IBL27_RS01540	IBL27_RS01540	1.51961	0.000670042	mucG
IBL27_RS03310	IBL27_RS03310	1.53263	0.000914187	mucG
IBL27_RS00070	IBL27_RS00070	1.54013	0.000757462	mucG
IBL27_RS04470	IBL27_RS04470	1.54827	0.000625268	mucG
IBL27_RS05150	IBL27_RS05150	1.58057	6.22322e-05	mucG
IBL27_RS07610	IBL27_RS07610	1.58341	7.76006e-05	mucG
tkt	IBL27_RS08530	1.60661	9.24853e-05	mucG
IBL27_RS06940	IBL27_RS06940	1.60757	0.000111735	mucG
IBL27_RS09415	IBL27_RS09415	1.60851	0.00012925	mucG
tpx	IBL27_RS05620	1.6508	0.000894754	mucG
IBL27_RS04495	IBL27_RS04495	1.65263	4.63121e-05	mucG
IBL27_RS08255	IBL27_RS08255	1.65898	1.50573e-05	mucG
IBL27_RS06930	IBL27_RS06930	1.67324	0.00043234	mucG
IBL27_RS03125	IBL27_RS03125	1.69992	0.000472202	mucG
IBL27_RS01010	IBL27_RS01010	1.73224	1.22149e-07	mucG
IBL27_RS03515	IBL27_RS03515	1.75499	0.000787145	mucG
IBL27_RS03700	IBL27_RS03700	1.75672	1.16747e-05	mucG
IBL27_RS02330	IBL27_RS02330	1.76023	0.000131419	mucG
IBL27_RS06160	IBL27_RS06160	1.77348	0.000238453	mucG
recR	IBL27_RS06995	1.77852	1.07052e-06	mucG
IBL27_RS04780	IBL27_RS04780	1.83285	2.11258e-06	mucG
IBL27_RS04290	IBL27_RS04290	1.84381	0.000221606	mucG
IBL27_RS05685	IBL27_RS05685	1.84716	0.000327624	mucG
IBL27_RS06985	IBL27_RS06985	1.84742	2.9659e-08	mucG
IBL27_RS01370	IBL27_RS01370	1.85572	0.000223558	mucG
dapA	IBL27_RS05325	1.85633	0.000193489	mucG
IBL27_RS06325	IBL27_RS06325	1.97419	4.89259e-05	mucG
pta	IBL27_RS05120	2.00064	1.31413e-08	mucG
IBL27_RS05520	IBL27_RS05520	2.00659	8.07675e-05	mucG
IBL27_RS09705	IBL27_RS09705	2.01138	2.42429e-05	mucG
citC	IBL27_RS05230	2.01728	2.08346e-05	mucG
IBL27_RS01420	IBL27_RS01420	2.02504	2.07889e-06	mucG
trmFO	IBL27_RS05265	2.02619	6.20508e-06	mucG
IBL27_RS00695	IBL27_RS00695	2.02691	1.30061e-05	mucG
IBL27_RS05235	IBL27_RS05235	2.03748	6.71384e-05	mucG
IBL27_RS07095	IBL27_RS07095	2.03753	0.000361413	mucG
IBL27_RS06290	IBL27_RS06290	2.07399	3.49225e-05	mucG
IBL27_RS08245	IBL27_RS08245	2.08562	0.000361413	mucG
IBL27_RS06480	IBL27_RS06480	2.08909	0.000325325	mucG
IBL27_RS06810	IBL27_RS06810	2.09485	2.03527e-05	mucG
IBL27_RS04465	IBL27_RS04465	2.1176	7.20964e-08	mucG
IBL27_RS07850	IBL27_RS07850	2.13589	2.31794e-05	mucG
IBL27_RS04165	IBL27_RS04165	2.18103	3.22673e-05	mucG
IBL27_RS03980	IBL27_RS03980	2.20644	0.000682203	mucG
IBL27_RS02305	IBL27_RS02305	2.20717	5.09028e-05	mucG
IBL27_RS07145	IBL27_RS07145	2.21879	0.000478892	mucG
IBL27_RS08585	IBL27_RS08585	2.23941	2.56591e-07	mucG
IBL27_RS01215	IBL27_RS01215	2.26985	0.000948056	mucG
IBL27_RS04690	IBL27_RS04690	2.27757	0.000336165	mucG
IBL27_RS08730	IBL27_RS08730	2.28209	0.000194771	mucG
IBL27_RS02105	IBL27_RS02105	2.31033	9.2156e-06	mucG
IBL27_RS07480	IBL27_RS07480	2.33781	0.000298776	mucG
IBL27_RS04120	IBL27_RS04120	2.3527	3.15304e-08	mucG
treR	IBL27_RS09155	2.35947	0.000138581	mucG
IBL27_RS00415	IBL27_RS00415	2.36068	0.000277078	mucG
IBL27_RS00775	IBL27_RS00775	2.36083	1.98233e-06	mucG
IBL27_RS09665	IBL27_RS09665	2.36132	5.68953e-09	mucG
IBL27_RS01030	IBL27_RS01030	2.36432	0.000730183	mucG
IBL27_RS04115	IBL27_RS04115	2.37373	2.35228e-05	mucG
IBL27_RS06275	IBL27_RS06275	2.37861	6.52445e-05	mucG
IBL27_RS05080	IBL27_RS05080	2.38159	4.71391e-05	mucG
IBL27_RS08030	IBL27_RS08030	2.38258	0.00055711	mucG
IBL27_RS01305	IBL27_RS01305	2.38645	0.000542774	mucG
IBL27_RS09350	IBL27_RS09350	2.39476	3.90091e-05	mucG
IBL27_RS02905	IBL27_RS02905	2.42219	3.74126e-06	mucG
yaaA	IBL27_RS09395	2.43179	3.72354e-05	mucG
IBL27_RS05025	IBL27_RS05025	2.48452	0.000132599	mucG
IBL27_RS07750	IBL27_RS07750	2.4941	4.80658e-12	mucG
IBL27_RS03195	IBL27_RS03195	2.49806	5.01505e-07	mucG
IBL27_RS02570	IBL27_RS02570	2.51379	5.99494e-07	mucG
IBL27_RS06720	IBL27_RS06720	2.51845	2.66265e-05	mucG
IBL27_RS01050	IBL27_RS01050	2.54527	2.47949e-07	mucG
IBL27_RS00830	IBL27_RS00830	2.59115	1.3085e-05	mucG
IBL27_RS07890	IBL27_RS07890	2.59425	1.15585e-16	mucG
IBL27_RS04555	IBL27_RS04555	2.61061	2.34344e-08	mucG
IBL27_RS05450	IBL27_RS05450	2.62306	2.41954e-05	mucG
IBL27_RS05670	IBL27_RS05670	2.62785	7.56377e-06	mucG
IBL27_RS00100	IBL27_RS00100	2.65617	0.000733593	mucG
IBL27_RS01920	IBL27_RS01920	2.65817	0.000691903	mucG
IBL27_RS01465	IBL27_RS01465	2.69421	0.000982976	mucG
IBL27_RS02065	IBL27_RS02065	2.70234	0.000528143	mucG
IBL27_RS04950	IBL27_RS04950	2.72133	2.56124e-10	mucG
IBL27_RS01040	IBL27_RS01040	2.73163	0.000421175	mucG
IBL27_RS01375	IBL27_RS01375	2.75897	1.63153e-06	mucG
IBL27_RS07010	IBL27_RS07010	2.77671	2.83304e-09	mucG
IBL27_RS05975	IBL27_RS05975	2.82132	1.39135e-12	mucG
IBL27_RS06565	IBL27_RS06565	2.82218	1.41632e-06	mucG
IBL27_RS03020	IBL27_RS03020	2.83021	5.36721e-07	mucG
IBL27_RS05735	IBL27_RS05735	2.84809	3.29704e-05	mucG
IBL27_RS02685	IBL27_RS02685	2.85712	5.28938e-08	mucG
IBL27_RS08000	IBL27_RS08000	2.86086	1.45986e-06	mucG
IBL27_RS05730	IBL27_RS05730	2.86238	6.78276e-07	mucG
IBL27_RS07715	IBL27_RS07715	2.88783	3.38751e-05	mucG
IBL27_RS06865	IBL27_RS06865	2.92904	3.9577e-10	mucG
IBL27_RS08720	IBL27_RS08720	2.93259	4.83944e-08	mucG
IBL27_RS01785	IBL27_RS01785	2.97338	4.93098e-08	mucG
IBL27_RS03470	IBL27_RS03470	2.97986	3.62017e-18	mucG
IBL27_RS08025	IBL27_RS08025	3.03749	0.000363569	mucG
trmB	IBL27_RS07800	3.03905	1.64538e-06	mucG
IBL27_RS06530	IBL27_RS06530	3.05446	1.63631e-07	mucG
IBL27_RS00220	IBL27_RS00220	3.05766	0.0003554	mucG
IBL27_RS09625	IBL27_RS09625	3.06706	1.90719e-08	mucG
IBL27_RS08555	IBL27_RS08555	3.07507	9.15992e-05	mucG
IBL27_RS06610	IBL27_RS06610	3.0763	4.31225e-10	mucG
IBL27_RS08580	IBL27_RS08580	3.10435	3.30066e-07	mucG
IBL27_RS04150	IBL27_RS04150	3.11301	6.8322e-15	mucG
IBL27_RS03135	IBL27_RS03135	3.14985	0.00028221	mucG
folK	IBL27_RS05410	3.17472	7.96268e-07	mucG
IBL27_RS06330	IBL27_RS06330	3.23198	1.08437e-10	mucG
IBL27_RS00840	IBL27_RS00840	3.23292	9.21555e-05	mucG
IBL27_RS04970	IBL27_RS04970	3.26613	2.13484e-06	mucG
IBL27_RS07120	IBL27_RS07120	3.28114	0.000242645	mucG
IBL27_RS06730	IBL27_RS06730	3.30584	1.69685e-05	mucG
smpB	IBL27_RS02795	3.38405	0.000458976	mucG
leuC	IBL27_RS03725	3.43524	2.13733e-13	mucG
IBL27_RS06770	IBL27_RS06770	3.44387	5.9387e-05	mucG
yghU	IBL27_RS03935	3.44968	1.7777e-11	mucG
IBL27_RS08300	IBL27_RS08300	3.4707	1.84895e-14	mucG
IBL27_RS02720	IBL27_RS02720	3.51753	2.05308e-05	mucG
thiT	IBL27_RS06540	3.52456	2.00718e-12	mucG
IBL27_RS06355	IBL27_RS06355	3.53694	4.55955e-27	mucG
lrgB	IBL27_RS07105	3.55944	7.14323e-13	mucG
IBL27_RS04355	IBL27_RS04355	3.57327	8.95203e-08	mucG
IBL27_RS03610	IBL27_RS03610	3.60384	0.000277078	mucG
IBL27_RS06980	IBL27_RS06980	3.61362	6.48234e-19	mucG
IBL27_RS01400	IBL27_RS01400	3.64674	5.33706e-16	mucG
leuD	IBL27_RS03730	3.69623	6.17824e-23	mucG
IBL27_RS07035	IBL27_RS07035	3.70473	0.000124637	mucG
IBL27_RS04000	IBL27_RS04000	3.7318	1.71599e-06	mucG
IBL27_RS04475	IBL27_RS04475	3.76105	2.60963e-15	mucG
IBL27_RS00275	IBL27_RS00275	3.81235	2.29328e-14	mucG
IBL27_RS09345	IBL27_RS09345	3.87078	1.90126e-08	mucG
IBL27_RS01385	IBL27_RS01385	3.90067	7.55096e-05	mucG
IBL27_RS05565	IBL27_RS05565	3.97214	1.35636e-05	mucG
IBL27_RS07665	IBL27_RS07665	3.97568	3.7539e-21	mucG
IBL27_RS03605	IBL27_RS03605	4.04498	1.05368e-07	mucG
IBL27_RS00215	IBL27_RS00215	4.055	1.07908e-05	mucG
IBL27_RS01065	IBL27_RS01065	4.08088	1.16053e-05	mucG
IBL27_RS01135	IBL27_RS01135	4.10654	4.80412e-08	mucG
IBL27_RS08150	IBL27_RS08150	4.14765	0.000593475	mucG
IBL27_RS08145	IBL27_RS08145	4.23102	1.42117e-05	mucG
IBL27_RS09240	IBL27_RS09240	4.46901	4.29259e-07	mucG
IBL27_RS03025	IBL27_RS03025	4.50243	2.3869e-11	mucG
IBL27_RS01945	IBL27_RS01945	4.51094	9.70332e-07	mucG
IBL27_RS09435	IBL27_RS09435	4.5312	2.28323e-05	mucG
IBL27_RS01410	IBL27_RS01410	4.53229	1.19656e-11	mucG
IBL27_RS06525	IBL27_RS06525	4.5703	1.31771e-07	mucG
IBL27_RS02810	IBL27_RS02810	4.63254	0.000501929	mucG
IBL27_RS03995	IBL27_RS03995	4.79453	3.29416e-06	mucG
IBL27_RS08565	IBL27_RS08565	4.79586	4.38581e-18	mucG
IBL27_RS09655	IBL27_RS09655	4.84934	1.00793e-18	mucG
IBL27_RS08785	IBL27_RS08785	4.84965	2.40757e-08	mucG
IBL27_RS00825	IBL27_RS00825	4.91493	4.89233e-22	mucG
IBL27_RS04350	IBL27_RS04350	5.02911	1.81584e-08	mucG
IBL27_RS00550	IBL27_RS00550	5.05169	4.80412e-08	mucG
IBL27_RS02075	IBL27_RS02075	5.27328	1.93061e-11	mucG
IBL27_RS00110	IBL27_RS00110	5.27455	1.82171e-11	mucG
IBL27_RS01930	IBL27_RS01930	5.27455	1.82171e-11	mucG
IBL27_RS01380	IBL27_RS01380	5.29725	1.26061e-08	mucG
secE	IBL27_RS01150	5.48474	1.1357e-17	mucG
IBL27_RS02625	IBL27_RS02625	5.76569	1.14851e-10	mucG
IBL27_RS03650	IBL27_RS03650	6.1094	1.75693e-16	mucG
IBL27_RS07795	IBL27_RS07795	6.38272	5.45593e-08	mucG
