# Supplementary material for: mucG, mucH, and mucI Modulate Production of Mutanocyclin and Reutericyclins in Streptococcus mutans B04Sm5
Source: J Bacteriol. 2022 Apr 11;204(5):e00042-22. doi: 10.1128/jb.00042-22 (PMC9112991; doi:10.1128/jb.00042-22)
Supplement: Supplemental file 6 — Table S9. Download jb.00042-22-s0006.xlsx, XLSX file, 0.2 MB [file jb.00042-22-s0006.xlsx]

## Sheet: both (341-2)
Table S9: RNA-seq comparison of ∆mucD and ∆mucH
geneid	locusid	log2FoldChange	padj	comparison
mucD	IBL27_RS09095	-14.0693	2.55194e-40	mucD
mucH	IBL27_RS09075	-10.5571	1.66481e-31	mucH
mucI	IBL27_RS09070	-8.52435	2.94167e-129	mucH
mucA	IBL27_RS09110	-7.19559	5.74238e-43	mucH
mucD	IBL27_RS09095	-6.55154	1.02298e-55	mucH
mucE	IBL27_RS09090	-5.93161	3.61136e-94	mucH
lacA	IBL27_RS03215	-5.6641	2.22378e-45	mucH
IBL27_RS06690	IBL27_RS06690	-5.54758	4.473e-23	mucH
IBL27_RS05970	IBL27_RS05970	-5.04135	7.64223e-39	mucH
rpmG	IBL27_RS01145	-4.79296	6.21821e-16	mucH
IBL27_RS07540	IBL27_RS07540	-4.77233	1.31974e-48	mucH
mucB	IBL27_RS09105	-4.73124	9.33922e-19	mucH
IBL27_RS00875	IBL27_RS00875	-4.7012	1.75438e-47	mucH
nrdF	IBL27_RS06695	-4.61392	3.19073e-24	mucH
IBL27_RS06680	IBL27_RS06680	-4.47236	3.23847e-13	mucH
rpsM	IBL27_RS08915	-4.06104	3.65691e-18	mucH
dltD	IBL27_RS02395	-4.03136	4.7935e-27	mucH
	IBL27_RS03260	-3.98494	1.7063e-208	mucD
mucG	IBL27_RS09080	-3.91668	7.74171e-54	mucD
IBL27_RS05465	IBL27_RS05465	-3.84525	4.06606e-20	mucH
	IBL27_RS03235	-3.76773	6.06023e-27	mucD
	IBL27_RS03270	-3.72222	8.21863e-66	mucD
topA	IBL27_RS05270	-3.69044	4.83e-21	mucH
lacB	IBL27_RS03220	-3.62704	1.46798e-16	mucH
mucG	IBL27_RS09080	-3.59356	4.17931e-13	mucH
mucE	IBL27_RS09090	-3.54337	1.62592e-197	mucD
rpsO	IBL27_RS00735	-3.53029	5.65043e-28	mucH
IBL27_RS03235	IBL27_RS03235	-3.52563	1.31653e-12	mucH
mltG	IBL27_RS02205	-3.4748	8.42707e-38	mucH
IBL27_RS05755	IBL27_RS05755	-3.46569	2.22901e-21	mucH
IBL27_RS08905	IBL27_RS08905	-3.34187	4.26455e-25	mucH
IBL27_RS02190	IBL27_RS02190	-3.29034	2.50978e-21	mucH
mucI	IBL27_RS09070	-3.26796	9.46674e-73	mucD
IBL27_RS09045	IBL27_RS09045	-3.20214	4.84249e-14	mucH
IBL27_RS00870	IBL27_RS00870	-3.19189	4.04641e-09	mucH
	IBL27_RS00665	-3.18455	1.40307e-82	mucD
rplK	IBL27_RS02690	-3.17955	1.16343e-17	mucH
IBL27_RS09025	IBL27_RS09025	-3.12409	1.25712e-08	mucH
IBL27_RS01270	IBL27_RS01270	-3.08908	6.29048e-12	mucH
	IBL27_RS03245	-3.042	1.61661e-142	mucD
rpsJ	IBL27_RS09040	-3.03982	3.50692e-19	mucH
trxA	IBL27_RS01480	-2.96248	3.66868e-19	mucH
IBL27_RS01900	IBL27_RS01900	-2.96117	8.02872e-12	mucH
IBL27_RS08885	IBL27_RS08885	-2.9504	8.79354e-12	mucH
IBL27_RS02045	IBL27_RS02045	-2.92913	5.10372e-12	mucH
IBL27_RS01975	IBL27_RS01975	-2.92731	1.27299e-15	mucH
IBL27_RS00080	IBL27_RS00080	-2.92684	9.16214e-12	mucH
infC	IBL27_RS06580	-2.92111	1.6798e-13	mucH
pfkB	IBL27_RS05830	-2.91634	4.60913e-19	mucH
IBL27_RS08970	IBL27_RS08970	-2.91259	1.17522e-20	mucH
greA	IBL27_RS02210	-2.89305	3.55697e-17	mucH
IBL27_RS00900	IBL27_RS00900	-2.86568	2.51145e-11	mucH
rplX	IBL27_RS08980	-2.82716	3.95121e-21	mucH
mucF	IBL27_RS09085	-2.78413	4.64783e-70	mucD
	IBL27_RS03220	-2.72916	2.54076e-19	mucD
mucJ	IBL27_RS09065	-2.6865	2.17098e-11	mucH
IBL27_RS07375	IBL27_RS07375	-2.65047	1.3297e-18	mucH
IBL27_RS01990	IBL27_RS01990	-2.64955	3.02309e-11	mucH
IBL27_RS00535	IBL27_RS00535	-2.63912	1.20771e-08	mucH
IBL27_RS05035	IBL27_RS05035	-2.58919	4.75261e-19	mucH
IBL27_RS00665	IBL27_RS00665	-2.57751	0.000104377	mucH
mucJ	IBL27_RS09065	-2.56185	4.71884e-05	mucD
IBL27_RS00660	IBL27_RS00660	-2.56166	5.65687e-09	mucH
rpsQ	IBL27_RS08990	-2.50557	3.46026e-06	mucH
IBL27_RS02605	IBL27_RS02605	-2.50383	1.6423e-14	mucH
IBL27_RS02015	IBL27_RS02015	-2.49682	5.50799e-18	mucH
IBL27_RS04385	IBL27_RS04385	-2.49607	3.35829e-08	mucH
IBL27_RS03245	IBL27_RS03245	-2.47527	3.78611e-16	mucH
IBL27_RS01995	IBL27_RS01995	-2.4732	6.88362e-06	mucH
IBL27_RS03335	IBL27_RS03335	-2.43922	9.29679e-09	mucH
rpsS	IBL27_RS09015	-2.3955	1.57866e-05	mucH
rplU	IBL27_RS05945	-2.36934	2.62317e-05	mucH
infA	IBL27_RS08925	-2.30002	2.6365e-06	mucH
mucF	IBL27_RS09085	-2.18392	5.31003e-07	mucH
gpsB	IBL27_RS07565	-2.12437	2.5067e-09	mucH
IBL27_RS04540	IBL27_RS04540	-2.01723	3.71643e-07	mucH
IBL27_RS09605	IBL27_RS09605	-2.0159	2.12228e-06	mucH
rplM	IBL27_RS00810	-1.99396	1.6096e-09	mucH
rpmJ	IBL27_RS08920	-1.97536	4.81177e-05	mucH
sufC	IBL27_RS08690	-1.97468	6.11902e-10	mucH
IBL27_RS07005	IBL27_RS07005	-1.95956	1.00786e-12	mucH
purR	IBL27_RS08115	-1.94337	2.54184e-07	mucH
spaP	IBL27_RS06955	-1.9315	5.50632e-12	mucH
IBL27_RS02725	IBL27_RS02725	-1.90459	3.24814e-07	mucH
mnmA	IBL27_RS09710	-1.87899	5.67552e-09	mucH
ychF	IBL27_RS00020	-1.84408	2.63159e-08	mucH
	IBL27_RS03215	-1.81823	8.73257e-06	mucD
IBL27_RS03665	IBL27_RS03665	-1.81275	5.12005e-12	mucH
IBL27_RS01445	IBL27_RS01445	-1.72315	8.61752e-06	mucH
rpsH	IBL27_RS08965	-1.704	1.78352e-08	mucH
	IBL27_RS08745	-1.6983	1.32608e-54	mucD
	IBL27_RS00660	-1.66326	9.14084e-38	mucD
rplB	IBL27_RS09020	-1.65971	1.6081e-12	mucH
IBL27_RS07210	IBL27_RS07210	-1.65739	7.36575e-07	mucH
fabK	IBL27_RS02140	-1.63758	1.73177e-07	mucH
rpsB	IBL27_RS09120	-1.61586	8.3584e-08	mucH
IBL27_RS05030	IBL27_RS05030	-1.6152	3.88518e-05	mucH
pbp2b	IBL27_RS07000	-1.60742	5.3645e-07	mucH
IBL27_RS03655	IBL27_RS03655	-1.59674	6.3368e-06	mucH
	IBL27_RS08885	-1.58418	4.36437e-16	mucD
IBL27_RS08250	IBL27_RS08250	-1.57902	3.21831e-07	mucH
	IBL27_RS02045	-1.5686	2.97037e-17	mucD
	IBL27_RS00900	-1.56033	1.50154e-16	mucD
	IBL27_RS01900	-1.54712	9.40562e-17	mucD
IBL27_RS01510	IBL27_RS01510	-1.53975	2.31425e-08	mucH
rpsG	IBL27_RS08105	-1.53969	1.87901e-07	mucH
	IBL27_RS00080	-1.53871	8.47877e-16	mucD
rplN	IBL27_RS08985	-1.49561	9.20107e-06	mucH
rplC	IBL27_RS09035	-1.48141	4.82388e-05	mucH
IBL27_RS06495	IBL27_RS06495	-1.47486	0.000183027	mucH
IBL27_RS06950	IBL27_RS06950	-1.47113	7.26874e-05	mucH
IBL27_RS07155	IBL27_RS07155	-1.46922	5.03315e-08	mucH
	IBL27_RS01145	-1.35358	1.13791e-05	mucD
	IBL27_RS07115	-1.30446	4.09008e-09	mucD
IBL27_RS05740	IBL27_RS05740	-1.27891	6.87698e-05	mucH
IBL27_RS07235	IBL27_RS07235	-1.2746	9.50939e-05	mucH
IBL27_RS09780	IBL27_RS09780	-1.27082	2.5472e-07	mucH
prfB	IBL27_RS03800	-1.23603	1.90367e-05	mucH
	IBL27_RS05465	-1.2271	8.05178e-29	mucD
	IBL27_RS08970	-1.20528	1.73963e-21	mucD
IBL27_RS02480	IBL27_RS02480	-1.18747	9.15452e-05	mucH
	IBL27_RS05830	-1.1522	4.19238e-06	mucD
	IBL27_RS05970	-1.10921	3.82392e-05	mucD
	IBL27_RS00555	-1.10759	3.25627e-20	mucD
	IBL27_RS07815	-1.09003	0.000207154	mucD
	IBL27_RS09015	-1.08804	3.37337e-20	mucD
	IBL27_RS03050	-1.06464	7.74714e-10	mucD
	IBL27_RS08965	-1.03436	1.2816e-21	mucD
	IBL27_RS08905	-1.02369	2.55603e-10	mucD
	IBL27_RS05470	-1.01896	3.25627e-20	mucD
	IBL27_RS07870	-1.01763	2.30924e-19	mucD
	IBL27_RS02690	-1.01421	7.8106e-17	mucD
	IBL27_RS01050	-0.998258	3.17263e-05	mucD
	IBL27_RS08250	-0.983628	1.26099e-11	mucD
	IBL27_RS07005	-0.97833	3.18766e-11	mucD
	IBL27_RS05705	-0.976935	8.06825e-07	mucD
	IBL27_RS03880	-0.975699	0.000871953	mucD
	IBL27_RS09120	-0.968806	4.70505e-18	mucD
	IBL27_RS06580	-0.918961	4.00379e-17	mucD
	IBL27_RS05310	-0.917138	8.23642e-10	mucD
	IBL27_RS01905	-0.911734	1.81321e-12	mucD
	IBL27_RS00085	-0.911084	1.80794e-12	mucD
	IBL27_RS02050	-0.910536	1.88396e-12	mucD
	IBL27_RS08880	-0.910526	1.88396e-12	mucD
	IBL27_RS00905	-0.910316	1.81695e-12	mucD
	IBL27_RS09025	-0.902909	1.02253e-09	mucD
	IBL27_RS08990	-0.899365	1.02956e-14	mucD
	IBL27_RS05270	-0.892241	1.27606e-08	mucD
	IBL27_RS09020	-0.872843	6.72162e-13	mucD
	IBL27_RS02725	-0.8695	0.000383935	mucD
	IBL27_RS08095	-0.868564	1.18345e-13	mucD
	IBL27_RS04425	-0.864889	2.8889e-09	mucD
	IBL27_RS05945	-0.860847	4.01647e-13	mucD
	IBL27_RS00195	-0.858596	1.36303e-11	mucD
	IBL27_RS08985	-0.832088	2.57467e-11	mucD
	IBL27_RS08615	-0.831347	4.87947e-05	mucD
	IBL27_RS06470	-0.830397	4.06224e-14	mucD
	IBL27_RS01510	-0.818363	1.69945e-12	mucD
	IBL27_RS00735	-0.815036	5.67669e-10	mucD
	IBL27_RS07975	-0.807447	1.4509e-05	mucD
	IBL27_RS08925	-0.806122	4.7911e-08	mucD
	IBL27_RS01480	-0.795191	7.489e-08	mucD
	IBL27_RS08075	-0.794522	1.7009e-14	mucD
	IBL27_RS08915	-0.788547	4.43041e-08	mucD
	IBL27_RS08980	-0.766071	2.99999e-10	mucD
	IBL27_RS03045	-0.761837	0.000103366	mucD
	IBL27_RS09040	-0.750351	1.19457e-09	mucD
	IBL27_RS08690	-0.716905	0.000579266	mucD
	IBL27_RS07200	-0.716029	2.57467e-11	mucD
	IBL27_RS08920	-0.704232	0.000838124	mucD
	IBL27_RS00535	-0.697657	7.52534e-08	mucD
	IBL27_RS00440	-0.697634	1.58939e-09	mucD
	IBL27_RS00810	-0.686868	1.43732e-07	mucD
	IBL27_RS03060	-0.685291	2.47406e-05	mucD
	IBL27_RS04410	-0.67888	6.24954e-09	mucD
	IBL27_RS09035	-0.671205	2.26246e-09	mucD
	IBL27_RS00020	-0.648735	8.25454e-06	mucD
	IBL27_RS00075	-0.64791	2.71844e-06	mucD
	IBL27_RS00895	-0.647714	2.81851e-06	mucD
	IBL27_RS08890	-0.64738	2.93383e-06	mucD
	IBL27_RS01895	-0.647345	2.81851e-06	mucD
	IBL27_RS02040	-0.646498	2.8493e-06	mucD
	IBL27_RS05895	-0.643259	0.000118975	mucD
	IBL27_RS02140	-0.642599	1.20592e-07	mucD
	IBL27_RS08620	-0.615612	1.09757e-06	mucD
	IBL27_RS09780	-0.605416	1.43732e-07	mucD
	IBL27_RS05755	-0.598916	4.24635e-05	mucD
	IBL27_RS07430	-0.591568	1.43954e-09	mucD
	IBL27_RS06505	-0.581577	4.87302e-07	mucD
	IBL27_RS06950	-0.556553	7.62124e-05	mucD
	IBL27_RS03065	-0.552394	1.98768e-07	mucD
	IBL27_RS00795	-0.547962	2.26587e-09	mucD
	IBL27_RS07560	-0.547103	0.000302483	mucD
	IBL27_RS09710	-0.53933	3.84128e-05	mucD
	IBL27_RS08105	-0.518562	1.67804e-05	mucD
	IBL27_RS00445	-0.502596	2.40888e-05	mucD
	IBL27_RS04755	-0.491743	1.20059e-05	mucD
	IBL27_RS07565	-0.490752	0.000393918	mucD
	IBL27_RS05880	-0.478788	3.54683e-05	mucD
	IBL27_RS00875	-0.470846	2.54077e-06	mucD
	IBL27_RS00870	-0.463647	0.000212234	mucD
	IBL27_RS01125	-0.45096	2.33285e-05	mucD
	IBL27_RS01270	-0.432307	0.000990438	mucD
	IBL27_RS08080	-0.431922	0.00058413	mucD
	IBL27_RS07155	-0.429687	0.000107624	mucD
	IBL27_RS07000	0.376588	0.000475361	mucD
	IBL27_RS02395	0.387832	0.00028329	mucD
	IBL27_RS00345	0.402052	0.000506275	mucD
	IBL27_RS00825	0.420102	4.87849e-05	mucD
	IBL27_RS05740	0.432188	3.73878e-05	mucD
	IBL27_RS02480	0.434471	3.17342e-05	mucD
	IBL27_RS03810	0.441793	1.82986e-06	mucD
	IBL27_RS03805	0.442607	8.76377e-06	mucD
	IBL27_RS07210	0.450583	1.91157e-05	mucD
	IBL27_RS06955	0.451828	5.25747e-06	mucD
	IBL27_RS04190	0.493617	2.31569e-06	mucD
	IBL27_RS03470	0.52481	5.9007e-08	mucD
	IBL27_RS02015	0.531404	4.66601e-05	mucD
	IBL27_RS03800	0.539424	5.03705e-09	mucD
	IBL27_RS05150	0.553251	8.7528e-07	mucD
	IBL27_RS08235	0.572713	1.12444e-07	mucD
	IBL27_RS02750	0.572949	2.71165e-05	mucD
	IBL27_RS04540	0.583802	3.28284e-05	mucD
	IBL27_RS06590	0.587757	0.0008556	mucD
	IBL27_RS02190	0.588197	0.000679037	mucD
	IBL27_RS00325	0.593863	1.29092e-08	mucD
	IBL27_RS03790	0.596565	4.67451e-08	mucD
	IBL27_RS01990	0.599701	8.66704e-07	mucD
	IBL27_RS07405	0.602057	0.000193497	mucD
	IBL27_RS02205	0.605236	3.30217e-10	mucD
	IBL27_RS01585	0.61926	0.000314891	mucD
	IBL27_RS06495	0.639755	1.4593e-05	mucD
	IBL27_RS06690	0.645931	0.000858636	mucD
	IBL27_RS04385	0.646314	0.000805224	mucD
	IBL27_RS02210	0.659953	1.65831e-11	mucD
	IBL27_RS01975	0.665979	7.59703e-07	mucD
	IBL27_RS07665	0.671226	5.57841e-07	mucD
	IBL27_RS02605	0.6714	1.17424e-06	mucD
	IBL27_RS07375	0.682194	1.11261e-06	mucD
	IBL27_RS09045	0.701159	2.59819e-14	mucD
	IBL27_RS08115	0.71284	1.85669e-10	mucD
	IBL27_RS07540	0.719512	5.43778e-08	mucD
	IBL27_RS08740	0.732499	3.28265e-05	mucD
	IBL27_RS05035	0.749032	4.16788e-10	mucD
	IBL27_RS08655	0.754153	1.95854e-09	mucD
	IBL27_RS03655	0.756523	3.36045e-07	mucD
	IBL27_RS07550	0.759093	2.67358e-16	mucD
	IBL27_RS04555	0.778458	2.63964e-16	mucD
	IBL27_RS05360	0.789521	4.22855e-09	mucD
	IBL27_RS09605	0.794824	4.67032e-06	mucD
	IBL27_RS01995	0.802152	1.57235e-11	mucD
	IBL27_RS07420	0.813664	2.80551e-14	mucD
	IBL27_RS03335	0.822592	0.000484823	mucD
	IBL27_RS04465	0.854308	1.0193e-06	mucD
	IBL27_RS05445	0.856823	9.7956e-20	mucD
	IBL27_RS01445	0.881943	0.000263627	mucD
	IBL27_RS01095	0.903203	7.25128e-05	mucD
	IBL27_RS05030	0.905811	3.71255e-14	mucD
	IBL27_RS06695	0.961236	1.54092e-20	mucD
	IBL27_RS07235	0.966526	7.52502e-05	mucD
	IBL27_RS01100	0.979095	8.19807e-12	mucD
IBL27_RS05445	IBL27_RS05445	1.035	1.81335e-05	mucH
	IBL27_RS06680	1.05238	3.90954e-09	mucD
mucH	IBL27_RS09075	1.06764	1.17245e-11	mucD
	IBL27_RS06275	1.08086	2.53875e-17	mucD
IBL27_RS07550	IBL27_RS07550	1.1005	1.06098e-05	mucH
	IBL27_RS03665	1.12537	1.12206e-34	mucD
pyk	IBL27_RS04410	1.17687	0.000158569	mucH
raiA	IBL27_RS07430	1.23248	0.000250641	mucH
IBL27_RS08235	IBL27_RS08235	1.27011	0.000185239	mucH
lacG	IBL27_RS03260	1.29539	8.48714e-05	mucH
mucB	IBL27_RS09105	1.32476	1.32917e-20	mucD
IBL27_RS08740	IBL27_RS08740	1.35446	1.15164e-05	mucH
tnpA	IBL27_RS03790	1.46422	8.047e-07	mucH
glgB	IBL27_RS03045	1.48359	5.17014e-07	mucH
purB	IBL27_RS00345	1.5026	2.43906e-05	mucH
IBL27_RS08880	IBL27_RS08880	1.51746	1.04239e-05	mucH
IBL27_RS02050	IBL27_RS02050	1.51775	1.03063e-05	mucH
IBL27_RS00085	IBL27_RS00085	1.52223	1.00865e-05	mucH
IBL27_RS00905	IBL27_RS00905	1.52409	9.93333e-06	mucH
IBL27_RS01905	IBL27_RS01905	1.52427	9.8288e-06	mucH
IBL27_RS00195	IBL27_RS00195	1.53321	1.02193e-08	mucH
IBL27_RS05705	IBL27_RS05705	1.57003	0.000167289	mucH
IBL27_RS08655	IBL27_RS08655	1.57352	1.12927e-09	mucH
IBL27_RS04465	IBL27_RS04465	1.61282	5.34476e-05	mucH
IBL27_RS03880	IBL27_RS03880	1.61421	9.77883e-05	mucH
IBL27_RS06470	IBL27_RS06470	1.67102	1.29767e-05	mucH
IBL27_RS00555	IBL27_RS00555	1.69507	4.01168e-07	mucH
IBL27_RS05470	IBL27_RS05470	1.74576	4.30738e-08	mucH
IBL27_RS00795	IBL27_RS00795	1.79429	1.2487e-07	mucH
ftsX	IBL27_RS03810	1.80566	5.661e-05	mucH
IBL27_RS02750	IBL27_RS02750	1.81386	4.34157e-05	mucH
IBL27_RS08745	IBL27_RS08745	1.87603	6.39423e-09	mucH
pflB	IBL27_RS07870	1.8874	2.03957e-16	mucH
IBL27_RS04755	IBL27_RS04755	1.89738	9.01059e-09	mucH
ftsZ	IBL27_RS07200	1.91689	7.29008e-07	mucH
ftsE	IBL27_RS03805	1.91726	6.90715e-06	mucH
IBL27_RS07815	IBL27_RS07815	1.96524	3.47951e-06	mucH
IBL27_RS07420	IBL27_RS07420	2.05531	3.36929e-08	mucH
carB	IBL27_RS05880	2.21384	2.24852e-08	mucH
glmS	IBL27_RS04425	2.25709	2.48759e-08	mucH
IBL27_RS01095	IBL27_RS01095	2.27834	3.74889e-07	mucH
glgA	IBL27_RS03060	2.30733	2.69181e-12	mucH
ylqF	IBL27_RS05310	2.33313	4.76229e-05	mucH
IBL27_RS05150	IBL27_RS05150	2.33518	1.21088e-10	mucH
IBL27_RS06505	IBL27_RS06505	2.40357	3.85347e-14	mucH
IBL27_RS08620	IBL27_RS08620	2.49353	1.66691e-08	mucH
dnaK	IBL27_RS00440	2.5199	6.58721e-11	mucH
IBL27_RS00325	IBL27_RS00325	2.55961	4.75704e-06	mucH
mucA	IBL27_RS09110	2.58565	1.95227e-56	mucD
IBL27_RS06590	IBL27_RS06590	2.588	2.44382e-10	mucH
IBL27_RS01585	IBL27_RS01585	2.60984	3.33428e-06	mucH
gap	IBL27_RS08095	2.62359	4.48574e-10	mucH
IBL27_RS03470	IBL27_RS03470	2.64426	1.20084e-10	mucH
groL	IBL27_RS01125	2.64602	9.09423e-13	mucH
IBL27_RS01050	IBL27_RS01050	2.67292	1.01106e-09	mucH
IBL27_RS04190	IBL27_RS04190	2.72357	1.28836e-13	mucH
dnaJ	IBL27_RS00445	2.83553	1.29995e-14	mucH
IBL27_RS03050	IBL27_RS03050	2.84293	3.96206e-21	mucH
IBL27_RS08080	IBL27_RS08080	2.89501	1.16688e-07	mucH
IBL27_RS03270	IBL27_RS03270	2.99231	4.49769e-12	mucH
IBL27_RS07975	IBL27_RS07975	3.00183	1.52952e-06	mucH
IBL27_RS01100	IBL27_RS01100	3.01718	7.15829e-12	mucH
IBL27_RS08615	IBL27_RS08615	3.17927	7.93328e-20	mucH
IBL27_RS07115	IBL27_RS07115	3.23155	4.56191e-16	mucH
IBL27_RS08890	IBL27_RS08890	3.27511	1.1873e-15	mucH
IBL27_RS02040	IBL27_RS02040	3.27558	9.14578e-16	mucH
IBL27_RS00075	IBL27_RS00075	3.27793	1.04036e-15	mucH
IBL27_RS00895	IBL27_RS00895	3.27867	7.65417e-16	mucH
IBL27_RS01895	IBL27_RS01895	3.28399	1.19109e-15	mucH
IBL27_RS03065	IBL27_RS03065	3.29716	4.60749e-20	mucH
IBL27_RS07405	IBL27_RS07405	3.35395	4.57787e-08	mucH
rnpB	IBL27_RS07560	3.38324	4.95836e-18	mucH
IBL27_RS05360	IBL27_RS05360	3.47071	1.75138e-20	mucH
IBL27_RS07665	IBL27_RS07665	3.52069	2.01497e-08	mucH
IBL27_RS05895	IBL27_RS05895	3.61248	1.97945e-10	mucH
IBL27_RS06275	IBL27_RS06275	3.73142	3.90945e-12	mucH
IBL27_RS04555	IBL27_RS04555	3.90896	1.67234e-17	mucH
glnA	IBL27_RS08075	3.91609	2.64034e-14	mucH
IBL27_RS00825	IBL27_RS00825	5.53357	5.80116e-32	mucH

## Sheet: D only (251)
geneid	locusid	log2FoldChange	padj	comparison
	IBL27_RS03255	-4.14943	4.96664e-127	mucD
	IBL27_RS03265	-4.05011	2.97217e-143	mucD
	IBL27_RS03250	-4.03857	5.28864e-59	mucD
	IBL27_RS03225	-3.13023	7.60177e-62	mucD
	IBL27_RS03240	-2.39548	4.08271e-75	mucD
	IBL27_RS03230	-2.20373	1.27755e-41	mucD
	IBL27_RS08830	-1.75477	3.5729e-31	mucD
	IBL27_RS09425	-1.63428	3.68855e-65	mucD
	IBL27_RS00125	-1.59813	1.72497e-17	mucD
	IBL27_RS00170	-1.55682	1.98977e-23	mucD
	IBL27_RS09430	-1.53013	4.92625e-27	mucD
	IBL27_RS08860	-1.52774	3.93067e-21	mucD
	IBL27_RS01155	-1.47391	1.53651e-25	mucD
	IBL27_RS00675	-1.45561	5.01365e-40	mucD
	IBL27_RS00710	-1.45277	0.000608638	mucD
	IBL27_RS00680	-1.44226	9.54538e-26	mucD
	IBL27_RS00140	-1.42252	8.30852e-12	mucD
	IBL27_RS08815	-1.40201	7.38153e-15	mucD
	IBL27_RS08865	-1.38689	7.52144e-06	mucD
	IBL27_RS02090	-1.38435	2.36685e-10	mucD
	IBL27_RS02085	-1.38103	2.28374e-13	mucD
	IBL27_RS01035	-1.38028	3.94357e-21	mucD
	IBL27_RS00120	-1.33906	5.10569e-12	mucD
	IBL27_RS00670	-1.33895	2.07066e-23	mucD
	IBL27_RS07545	-1.3374	3.43348e-20	mucD
	IBL27_RS01940	-1.33215	6.09231e-08	mucD
	IBL27_RS08875	-1.3251	2.97037e-17	mucD
	IBL27_RS02070	-1.31202	9.06699e-09	mucD
	IBL27_RS00135	-1.30729	1.85647e-08	mucD
	IBL27_RS06435	-1.30161	1.46567e-05	mucD
	IBL27_RS00105	-1.28734	1.34504e-07	mucD
	IBL27_RS08870	-1.28454	7.9876e-16	mucD
	IBL27_RS00165	-1.27993	0.000187186	mucD
	IBL27_RS00160	-1.2527	5.7001e-16	mucD
	IBL27_RS08930	-1.23917	2.81253e-15	mucD
	IBL27_RS00365	-1.23336	1.14854e-10	mucD
	IBL27_RS00585	-1.22604	1.31417e-11	mucD
	IBL27_RS08840	-1.20647	1.34138e-15	mucD
	IBL27_RS05700	-1.20232	1.72602e-06	mucD
	IBL27_RS01925	-1.18646	6.26291e-06	mucD
	IBL27_RS02060	-1.18585	2.64712e-13	mucD
	IBL27_RS06890	-1.17473	7.12085e-13	mucD
	IBL27_RS02910	-1.16664	9.6541e-08	mucD
	IBL27_RS08900	-1.15475	8.08838e-19	mucD
	IBL27_RS09700	-1.15132	1.86291e-07	mucD
	IBL27_RS02055	-1.13857	2.44052e-11	mucD
	IBL27_RS05460	-1.13074	4.928e-18	mucD
	IBL27_RS00095	-1.13028	1.13652e-12	mucD
	IBL27_RS02375	-1.11621	1.4593e-05	mucD
	IBL27_RS08855	-1.11434	1.59008e-11	mucD
	IBL27_RS00090	-1.10413	4.85884e-10	mucD
	IBL27_RS03360	-1.08173	5.11882e-10	mucD
	IBL27_RS09420	-1.07975	2.36293e-21	mucD
	IBL27_RS09795	-1.07854	2.89282e-07	mucD
	IBL27_RS08845	-1.06865	5.9818e-06	mucD
	IBL27_RS00910	-1.05716	1.86075e-06	mucD
	IBL27_RS08910	-1.05493	1.2519e-12	mucD
	IBL27_RS06775	-1.05426	2.36293e-21	mucD
	IBL27_RS08960	-1.04367	3.85649e-23	mucD
	IBL27_RS01910	-1.03352	4.50016e-09	mucD
	IBL27_RS06575	-1.03026	4.21215e-19	mucD
	IBL27_RS02100	-1.02789	0.000143812	mucD
	IBL27_RS00145	-1.01237	4.11154e-10	mucD
	IBL27_RS00155	-1.00742	4.56404e-09	mucD
	IBL27_RS08975	-1.00458	1.49457e-16	mucD
	IBL27_RS00115	-0.987841	0.000650164	mucD
	IBL27_RS03875	-0.983572	3.2845e-05	mucD
	IBL27_RS01365	-0.981454	6.29313e-08	mucD
	IBL27_RS07600	-0.980525	5.25901e-19	mucD
	IBL27_RS08850	-0.973484	8.75489e-06	mucD
	IBL27_RS02740	-0.971369	5.86708e-15	mucD
	IBL27_RS07585	-0.97123	2.97438e-16	mucD
	IBL27_RS02080	-0.952095	0.000693198	mucD
	IBL27_RS09010	-0.94749	8.03388e-16	mucD
	IBL27_RS06085	-0.944936	6.42206e-09	mucD
	IBL27_RS01915	-0.944592	1.98268e-08	mucD
	IBL27_RS02695	-0.912061	7.41054e-13	mucD
	IBL27_RS09770	-0.907392	3.56969e-09	mucD
	IBL27_RS09030	-0.902829	4.10002e-11	mucD
	IBL27_RS04220	-0.866891	4.03992e-13	mucD
	IBL27_RS01265	-0.862433	3.76488e-06	mucD
	IBL27_RS04360	-0.855695	2.84757e-11	mucD
	IBL27_RS06510	-0.854192	9.19404e-13	mucD
	IBL27_RS08755	-0.849621	2.64091e-11	mucD
	IBL27_RS06790	-0.842777	0.000837956	mucD
	IBL27_RS08955	-0.841957	1.02065e-11	mucD
	IBL27_RS09715	-0.826087	0.000607323	mucD
	IBL27_RS07135	-0.823366	2.93383e-06	mucD
	IBL27_RS07930	-0.821412	2.45378e-05	mucD
	IBL27_RS08090	-0.816648	4.16376e-13	mucD
	IBL27_RS08950	-0.815744	1.84137e-08	mucD
	IBL27_RS01170	-0.81411	4.43041e-08	mucD
	IBL27_RS03715	-0.81099	4.6336e-09	mucD
	IBL27_RS08770	-0.803494	1.42861e-06	mucD
	IBL27_RS02735	-0.79248	0.000174927	mucD
	IBL27_RS05935	-0.7892	4.79801e-10	mucD
	IBL27_RS05525	-0.776547	1.35443e-05	mucD
	IBL27_RS00955	-0.775211	2.26246e-09	mucD
	IBL27_RS00150	-0.767709	7.9801e-05	mucD
	IBL27_RS06650	-0.76529	9.70959e-10	mucD
	IBL27_RS06570	-0.764382	4.10096e-09	mucD
	IBL27_RS09675	-0.761893	1.36148e-09	mucD
	IBL27_RS07595	-0.750324	6.19195e-07	mucD
	IBL27_RS05890	-0.749556	5.31794e-06	mucD
	IBL27_RS03950	-0.748653	3.76488e-06	mucD
	IBL27_RS01260	-0.747567	1.37882e-09	mucD
	IBL27_RS08940	-0.746179	4.13048e-08	mucD
	IBL27_RS09005	-0.739399	1.74881e-09	mucD
	IBL27_RS02135	-0.737247	7.1389e-07	mucD
	IBL27_RS09810	-0.737075	0.000493429	mucD
	IBL27_RS04340	-0.734205	7.96694e-07	mucD
	IBL27_RS01505	-0.728862	3.60791e-10	mucD
	IBL27_RS09000	-0.72509	6.18934e-09	mucD
	IBL27_RS02855	-0.719964	3.05257e-10	mucD
	IBL27_RS08350	-0.717666	4.02014e-07	mucD
	IBL27_RS00800	-0.71234	1.01576e-10	mucD
	IBL27_RS08100	-0.708128	2.54994e-09	mucD
	IBL27_RS01515	-0.697275	3.90954e-09	mucD
	IBL27_RS05665	-0.692892	7.80808e-06	mucD
	IBL27_RS05885	-0.690585	1.60136e-06	mucD
	IBL27_RS09170	-0.676962	9.77752e-05	mucD
	IBL27_RS04375	-0.670333	5.48624e-05	mucD
	IBL27_RS09535	-0.667516	4.82487e-09	mucD
	IBL27_RS08935	-0.660708	5.76061e-10	mucD
	IBL27_RS04685	-0.657825	2.68442e-05	mucD
	IBL27_RS03085	-0.650327	6.62183e-06	mucD
	IBL27_RS08945	-0.645678	2.28532e-05	mucD
	IBL27_RS08365	-0.644762	2.86175e-07	mucD
	IBL27_RS03100	-0.638427	1.01882e-07	mucD
	IBL27_RS04155	-0.634816	1.05873e-07	mucD
	IBL27_RS06965	-0.624894	8.46126e-08	mucD
	IBL27_RS05625	-0.623457	2.81273e-06	mucD
	IBL27_RS00960	-0.620332	1.50418e-07	mucD
	IBL27_RS08995	-0.607356	5.50263e-07	mucD
	IBL27_RS06655	-0.590187	2.40888e-05	mucD
	IBL27_RS06875	-0.589123	9.24139e-06	mucD
	IBL27_RS04275	-0.582395	0.000738455	mucD
	IBL27_RS06065	-0.57236	2.23657e-06	mucD
	IBL27_RS05855	-0.569705	4.04682e-06	mucD
	IBL27_RS08765	-0.568409	0.000684566	mucD
	IBL27_RS01860	-0.563065	5.06906e-05	mucD
	IBL27_RS02165	-0.553488	6.66299e-08	mucD
	IBL27_RS06285	-0.553424	6.53277e-06	mucD
	IBL27_RS02900	-0.544197	5.73594e-05	mucD
	IBL27_RS02155	-0.542123	4.33988e-06	mucD
	IBL27_RS08265	-0.54023	0.000264205	mucD
	IBL27_RS00435	-0.540042	3.76392e-07	mucD
	IBL27_RS00805	-0.533275	4.36449e-05	mucD
	IBL27_RS00815	-0.53276	6.79125e-05	mucD
	IBL27_RS00600	-0.523519	2.93568e-05	mucD
	IBL27_RS03400	-0.521955	4.41536e-05	mucD
	IBL27_RS04920	-0.520234	8.07795e-05	mucD
	IBL27_RS07485	-0.500291	0.000746579	mucD
	IBL27_RS00430	-0.497877	3.24695e-07	mucD
	IBL27_RS08110	-0.48143	6.59778e-05	mucD
	IBL27_RS02630	-0.478297	0.000111919	mucD
	IBL27_RS02145	-0.466147	3.17263e-05	mucD
	IBL27_RS09115	-0.460165	4.71868e-05	mucD
	IBL27_RS08670	-0.457505	0.000100883	mucD
	IBL27_RS05015	-0.455881	0.000166019	mucD
	IBL27_RS02825	-0.451452	0.000905818	mucD
	IBL27_RS03975	-0.439744	6.06547e-05	mucD
	IBL27_RS03090	-0.425463	0.000128951	mucD
	IBL27_RS07250	-0.380697	0.000450124	mucD
	IBL27_RS02775	0.391874	0.000912759	mucD
	IBL27_RS05145	0.395408	0.000841619	mucD
	IBL27_RS03465	0.403555	0.0003427	mucD
	IBL27_RS07215	0.411705	9.83643e-05	mucD
	IBL27_RS02760	0.412372	0.000947262	mucD
	IBL27_RS00190	0.43009	0.000273634	mucD
	IBL27_RS06615	0.438627	5.35975e-06	mucD
	IBL27_RS01690	0.441202	3.3756e-05	mucD
	IBL27_RS00050	0.444255	7.23012e-06	mucD
	IBL27_RS08545	0.448887	6.26291e-06	mucD
	IBL27_RS03795	0.449776	2.29567e-06	mucD
	IBL27_RS09555	0.476231	1.05029e-05	mucD
	IBL27_RS09395	0.476541	0.000155517	mucD
	IBL27_RS09765	0.479988	0.000682843	mucD
	IBL27_RS06230	0.482257	0.000201659	mucD
	IBL27_RS05005	0.482647	0.000807769	mucD
	IBL27_RS03505	0.486526	1.9689e-05	mucD
	IBL27_RS03625	0.486637	9.91984e-05	mucD
	IBL27_RS03630	0.490336	0.0003427	mucD
	IBL27_RS07055	0.492908	0.000294671	mucD
	IBL27_RS00350	0.497093	0.000104872	mucD
	IBL27_RS00635	0.499208	0.000103822	mucD
	IBL27_RS08635	0.499922	0.000962649	mucD
	IBL27_RS04545	0.510362	0.000340979	mucD
	IBL27_RS09520	0.511737	7.00559e-08	mucD
	IBL27_RS06610	0.524083	9.27406e-05	mucD
	IBL27_RS02290	0.529945	0.000380116	mucD
	IBL27_RS09815	0.531196	1.00623e-07	mucD
	IBL27_RS07045	0.532555	1.64919e-06	mucD
	IBL27_RS05355	0.544156	0.000116576	mucD
	IBL27_RS02770	0.547594	4.68098e-07	mucD
	IBL27_RS04750	0.559677	1.23834e-08	mucD
	IBL27_RS07075	0.56458	0.000217576	mucD
	IBL27_RS03170	0.571117	3.42541e-08	mucD
	IBL27_RS04170	0.57306	7.8575e-05	mucD
	IBL27_RS03340	0.573708	0.000272579	mucD
	IBL27_RS02755	0.575896	0.000272253	mucD
	IBL27_RS04835	0.582102	6.00421e-08	mucD
	IBL27_RS04690	0.583463	8.34123e-08	mucD
	IBL27_RS01695	0.584721	3.36045e-07	mucD
	IBL27_RS04180	0.589459	0.000324392	mucD
	IBL27_RS09360	0.593178	3.60393e-08	mucD
	IBL27_RS08435	0.594055	0.000107747	mucD
	IBL27_RS06810	0.594458	0.000261308	mucD
	IBL27_RS03210	0.604134	9.91984e-05	mucD
	IBL27_RS02010	0.610116	0.000167743	mucD
	IBL27_RS02000	0.618724	2.95459e-08	mucD
	IBL27_RS01520	0.618836	6.5711e-07	mucD
	IBL27_RS05480	0.623271	5.48084e-06	mucD
	IBL27_RS02765	0.628193	2.16834e-06	mucD
	IBL27_RS07555	0.636254	1.21149e-07	mucD
	IBL27_RS04100	0.652441	0.000214349	mucD
	IBL27_RS06565	0.670172	1.28087e-05	mucD
	IBL27_RS02650	0.674269	2.71165e-05	mucD
	IBL27_RS05010	0.688703	3.02785e-05	mucD
	IBL27_RS02610	0.690365	9.14288e-06	mucD
	IBL27_RS00015	0.699718	0.000114689	mucD
	IBL27_RS05975	0.702099	6.42492e-10	mucD
	IBL27_RS04975	0.707487	2.12114e-06	mucD
	IBL27_RS02615	0.718515	2.59984e-11	mucD
	IBL27_RS06675	0.734344	0.000517065	mucD
	IBL27_RS07165	0.740035	3.14887e-09	mucD
	IBL27_RS07225	0.746931	1.40222e-09	mucD
	IBL27_RS06785	0.818296	3.42611e-07	mucD
	IBL27_RS09515	0.825736	8.23642e-10	mucD
	IBL27_RS04095	0.841368	9.19401e-06	mucD
	IBL27_RS05285	0.85846	0.000214349	mucD
	IBL27_RS02670	0.862611	4.20265e-10	mucD
	IBL27_RS04850	0.877696	0.000174653	mucD
	IBL27_RS03440	0.885202	8.85307e-07	mucD
	IBL27_RS03685	0.887114	3.41542e-13	mucD
	IBL27_RS01700	0.918128	5.67462e-09	mucD
	IBL27_RS02665	0.921769	2.93217e-05	mucD
	IBL27_RS01535	0.926597	2.57467e-11	mucD
	IBL27_RS02355	0.940353	2.54994e-09	mucD
	IBL27_RS02620	0.94576	2.68019e-09	mucD
	IBL27_RS05365	1.01239	3.93705e-06	mucD
	IBL27_RS05255	1.01625	1.6254e-15	mucD
	IBL27_RS05245	1.01712	0.000516114	mucD
	IBL27_RS04195	1.03118	8.07634e-15	mucD
	IBL27_RS06700	1.03932	6.45353e-13	mucD
	IBL27_RS06280	1.04807	5.06165e-26	mucD
	IBL27_RS00965	1.29578	8.05824e-07	mucD
	IBL27_RS05595	1.44529	9.32813e-08	mucD
	IBL27_RS05260	1.44934	1.46248e-18	mucD
	IBL27_RS01070	3.97256	3.59606e-05	mucD

## Sheet: H only (429)
Table S10: RNA-seq comparison of ∆mucD and ∆mucH
geneid	locusid	log2FoldChange	padj	comparison
IBL27_RS00270	IBL27_RS00270	-7.35513	3.84169e-54	mucH
mucC	IBL27_RS09100	-6.47966	6.64236e-12	mucH
IBL27_RS00360	IBL27_RS00360	-5.47131	1.4945e-38	mucH
IBL27_RS04935	IBL27_RS04935	-5.34596	6.85356e-27	mucH
IBL27_RS00920	IBL27_RS00920	-5.0754	7.34607e-20	mucH
IBL27_RS09755	IBL27_RS09755	-4.8467	7.24521e-25	mucH
IBL27_RS00035	IBL27_RS00035	-4.57756	6.43982e-12	mucH
IBL27_RS03990	IBL27_RS03990	-4.5247	1.80998e-13	mucH
IBL27_RS01240	IBL27_RS01240	-4.50931	1.16825e-41	mucH
IBL27_RS05835	IBL27_RS05835	-4.33629	6.09921e-21	mucH
rpmF	IBL27_RS09550	-4.28958	4.3602e-16	mucH
efp	IBL27_RS01570	-4.07988	1.08307e-22	mucH
IBL27_RS00025	IBL27_RS00025	-3.97324	3.30906e-10	mucH
sppR	IBL27_RS07390	-3.95989	5.69979e-17	mucH
IBL27_RS05760	IBL27_RS05760	-3.94165	7.79704e-40	mucH
thiI	IBL27_RS05965	-3.83825	3.33767e-09	mucH
IBL27_RS08560	IBL27_RS08560	-3.76633	0.000124357	mucH
IBL27_RS06780	IBL27_RS06780	-3.7592	1.24138e-16	mucH
IBL27_RS00040	IBL27_RS00040	-3.74778	4.33341e-05	mucH
IBL27_RS07605	IBL27_RS07605	-3.74542	1.61179e-07	mucH
IBL27_RS04345	IBL27_RS04345	-3.61241	1.15866e-18	mucH
ruvA	IBL27_RS09475	-3.58549	2.36411e-15	mucH
IBL27_RS08340	IBL27_RS08340	-3.57793	9.23938e-16	mucH
yqeH	IBL27_RS01810	-3.54046	2.82021e-19	mucH
IBL27_RS05540	IBL27_RS05540	-3.53918	3.02257e-11	mucH
gatC	IBL27_RS01685	-3.52687	2.70538e-05	mucH
IBL27_RS02470	IBL27_RS02470	-3.49288	2.12055e-13	mucH
IBL27_RS01985	IBL27_RS01985	-3.43939	3.40283e-11	mucH
tsaE	IBL27_RS07835	-3.43079	4.46935e-20	mucH
IBL27_RS03325	IBL27_RS03325	-3.4015	2.51483e-07	mucH
IBL27_RS00590	IBL27_RS00590	-3.36851	5.28905e-15	mucH
IBL27_RS00610	IBL27_RS00610	-3.36156	1.95369e-38	mucH
recX	IBL27_RS01955	-3.33144	1.35442e-11	mucH
IBL27_RS04870	IBL27_RS04870	-3.3285	8.7953e-05	mucH
IBL27_RS05530	IBL27_RS05530	-3.30921	1.27664e-09	mucH
IBL27_RS03330	IBL27_RS03330	-3.3084	2.62808e-13	mucH
IBL27_RS03475	IBL27_RS03475	-3.3061	7.75386e-11	mucH
IBL27_RS00480	IBL27_RS00480	-3.29581	5.46562e-32	mucH
hpt	IBL27_RS00060	-3.27445	1.98093e-08	mucH
IBL27_RS00925	IBL27_RS00925	-3.23356	1.99937e-10	mucH
galT	IBL27_RS05750	-3.15442	8.97797e-32	mucH
IBL27_RS04145	IBL27_RS04145	-3.14745	1.04716e-06	mucH
IBL27_RS06340	IBL27_RS06340	-3.13314	9.07781e-13	mucH
IBL27_RS05110	IBL27_RS05110	-3.12475	3.7526e-08	mucH
IBL27_RS08335	IBL27_RS08335	-3.07024	4.82413e-06	mucH
IBL27_RS05515	IBL27_RS05515	-3.03965	2.64071e-09	mucH
IBL27_RS03600	IBL27_RS03600	-3.01378	1.95787e-08	mucH
IBL27_RS03460	IBL27_RS03460	-3.01375	6.28534e-07	mucH
ctsR	IBL27_RS09060	-3.00073	1.35942e-06	mucH
IBL27_RS06335	IBL27_RS06335	-2.9852	7.50791e-21	mucH
IBL27_RS07160	IBL27_RS07160	-2.97948	2.61654e-14	mucH
trkA	IBL27_RS02300	-2.96512	1.78259e-14	mucH
IBL27_RS05105	IBL27_RS05105	-2.96091	2.56237e-05	mucH
IBL27_RS01160	IBL27_RS01160	-2.94762	4.79903e-12	mucH
IBL27_RS09540	IBL27_RS09540	-2.93117	9.30859e-24	mucH
IBL27_RS05635	IBL27_RS05635	-2.91613	5.02991e-06	mucH
nrdE	IBL27_RS06685	-2.89918	5.16405e-12	mucH
ilvN	IBL27_RS08760	-2.87452	2.10931e-11	mucH
rnr	IBL27_RS02790	-2.8187	1.19447e-15	mucH
IBL27_RS01250	IBL27_RS01250	-2.81071	1.14237e-11	mucH
recA	IBL27_RS09460	-2.80504	3.7656e-22	mucH
IBL27_RS06360	IBL27_RS06360	-2.80364	1.45216e-06	mucH
IBL27_RS01350	IBL27_RS01350	-2.76783	3.11585e-11	mucH
IBL27_RS03850	IBL27_RS03850	-2.76111	3.16841e-21	mucH
tilS	IBL27_RS00055	-2.75382	2.44249e-10	mucH
IBL27_RS03190	IBL27_RS03190	-2.74512	1.06841e-09	mucH
IBL27_RS09750	IBL27_RS09750	-2.74409	1.01985e-05	mucH
IBL27_RS02490	IBL27_RS02490	-2.74204	4.09234e-09	mucH
IBL27_RS07410	IBL27_RS07410	-2.7329	1.08027e-07	mucH
IBL27_RS00780	IBL27_RS00780	-2.72412	9.89198e-12	mucH
IBL27_RS08345	IBL27_RS08345	-2.72405	2.65843e-07	mucH
IBL27_RS06745	IBL27_RS06745	-2.70064	2.88439e-08	mucH
IBL27_RS04010	IBL27_RS04010	-2.69752	6.53389e-13	mucH
IBL27_RS00570	IBL27_RS00570	-2.69598	5.98156e-07	mucH
trpS	IBL27_RS09775	-2.67002	2.56464e-10	mucH
IBL27_RS01835	IBL27_RS01835	-2.65465	2.12413e-12	mucH
IBL27_RS02660	IBL27_RS02660	-2.63684	5.79072e-07	mucH
IBL27_RS06545	IBL27_RS06545	-2.58394	8.96031e-09	mucH
IBL27_RS06550	IBL27_RS06550	-2.58204	5.79183e-09	mucH
IBL27_RS01340	IBL27_RS01340	-2.57988	0.000263277	mucH
yaaA	IBL27_RS09760	-2.57009	2.75536e-15	mucH
IBL27_RS09785	IBL27_RS09785	-2.55741	0.000124046	mucH
hslO	IBL27_RS00890	-2.54687	2.44251e-12	mucH
IBL27_RS07245	IBL27_RS07245	-2.5396	5.23136e-07	mucH
IBL27_RS06365	IBL27_RS06365	-2.53514	2.21062e-13	mucH
IBL27_RS02245	IBL27_RS02245	-2.5337	4.64146e-13	mucH
IBL27_RS01805	IBL27_RS01805	-2.5234	8.97772e-13	mucH
IBL27_RS09545	IBL27_RS09545	-2.5211	4.64704e-14	mucH
IBL27_RS09745	IBL27_RS09745	-2.49632	8.82117e-14	mucH
IBL27_RS00280	IBL27_RS00280	-2.49242	1.53549e-08	mucH
IBL27_RS04330	IBL27_RS04330	-2.49006	1.09203e-10	mucH
IBL27_RS01305	IBL27_RS01305	-2.48957	5.6204e-05	mucH
IBL27_RS03165	IBL27_RS03165	-2.48536	8.67245e-08	mucH
IBL27_RS09235	IBL27_RS09235	-2.48324	1.40811e-14	mucH
mutL	IBL27_RS09480	-2.45918	1.38474e-11	mucH
IBL27_RS06060	IBL27_RS06060	-2.45564	6.45945e-06	mucH
IBL27_RS07775	IBL27_RS07775	-2.45525	0.00016539	mucH
IBL27_RS03785	IBL27_RS03785	-2.43455	1.91575e-07	mucH
ftsH	IBL27_RS00065	-2.43274	1.13936e-20	mucH
IBL27_RS09695	IBL27_RS09695	-2.43198	1.0362e-09	mucH
queC	IBL27_RS05640	-2.40403	6.40404e-06	mucH
IBL27_RS04380	IBL27_RS04380	-2.40393	1.66806e-10	mucH
IBL27_RS09820	IBL27_RS09820	-2.40151	1.19722e-07	mucH
prfA	IBL27_RS04880	-2.39526	2.38965e-08	mucH
dltB	IBL27_RS02385	-2.38411	1.21765e-13	mucH
IBL27_RS01175	IBL27_RS01175	-2.37047	1.65859e-05	mucH
hisH	IBL27_RS04070	-2.36038	6.20629e-07	mucH
IBL27_RS09735	IBL27_RS09735	-2.35306	2.96869e-08	mucH
IBL27_RS00375	IBL27_RS00375	-2.34763	1.37509e-07	mucH
IBL27_RS05095	IBL27_RS05095	-2.34003	2.72668e-07	mucH
IBL27_RS09125	IBL27_RS09125	-2.33852	5.97203e-06	mucH
dnaI	IBL27_RS01275	-2.32366	2.14107e-12	mucH
IBL27_RS08775	IBL27_RS08775	-2.32219	4.9084e-07	mucH
IBL27_RS00545	IBL27_RS00545	-2.30872	1.53755e-25	mucH
IBL27_RS03985	IBL27_RS03985	-2.28813	1.36107e-06	mucH
IBL27_RS04645	IBL27_RS04645	-2.2868	3.02913e-08	mucH
IBL27_RS05040	IBL27_RS05040	-2.28547	3.69824e-06	mucH
IBL27_RS01950	IBL27_RS01950	-2.28003	2.54529e-07	mucH
aspS	IBL27_RS01680	-2.27247	5.6391e-15	mucH
IBL27_RS03520	IBL27_RS03520	-2.22292	1.20097e-07	mucH
rsmG	IBL27_RS01225	-2.19388	1.49185e-08	mucH
IBL27_RS00620	IBL27_RS00620	-2.16122	1.79384e-13	mucH
IBL27_RS02415	IBL27_RS02415	-2.14243	8.72204e-05	mucH
IBL27_RS02025	IBL27_RS02025	-2.11966	0.00015032	mucH
mscL	IBL27_RS06080	-2.11057	6.73985e-06	mucH
IBL27_RS00945	IBL27_RS00945	-2.09443	1.84714e-07	mucH
ftsA	IBL27_RS07205	-2.09206	4.96253e-10	mucH
hflX	IBL27_RS03320	-2.08397	4.42784e-12	mucH
mfd	IBL27_RS00030	-2.08288	1.55083e-07	mucH
IBL27_RS05795	IBL27_RS05795	-2.06919	5.37031e-16	mucH
rlmD	IBL27_RS01960	-2.06638	1.22613e-07	mucH
IBL27_RS09465	IBL27_RS09465	-2.05414	1.9358e-10	mucH
IBL27_RS06135	IBL27_RS06135	-2.03382	1.7186e-09	mucH
IBL27_RS00540	IBL27_RS00540	-2.01865	7.5346e-09	mucH
IBL27_RS01795	IBL27_RS01795	-2.01722	0.000144356	mucH
IBL27_RS01725	IBL27_RS01725	-2.01444	8.93876e-08	mucH
yajC	IBL27_RS01870	-1.9986	7.95843e-09	mucH
IBL27_RS03860	IBL27_RS03860	-1.98189	5.66582e-07	mucH
IBL27_RS03160	IBL27_RS03160	-1.97602	2.37147e-06	mucH
IBL27_RS02455	IBL27_RS02455	-1.97507	1.44002e-05	mucH
IBL27_RS02500	IBL27_RS02500	-1.97353	2.44912e-10	mucH
IBL27_RS02485	IBL27_RS02485	-1.97217	1.52458e-05	mucH
IBL27_RS07325	IBL27_RS07325	-1.9631	4.2967e-06	mucH
infB	IBL27_RS07770	-1.96245	4.24334e-13	mucH
IBL27_RS08060	IBL27_RS08060	-1.95496	3.14871e-12	mucH
typA	IBL27_RS07230	-1.92784	3.90165e-09	mucH
rbfA	IBL27_RS07765	-1.88875	6.44599e-06	mucH
IBL27_RS01180	IBL27_RS01180	-1.88786	1.42199e-07	mucH
IBL27_RS07195	IBL27_RS07195	-1.85663	1.31832e-05	mucH
dnaA	IBL27_RS00005	-1.83673	0.000315153	mucH
IBL27_RS07365	IBL27_RS07365	-1.83401	5.826e-05	mucH
IBL27_RS01800	IBL27_RS01800	-1.8245	1.95155e-07	mucH
IBL27_RS05790	IBL27_RS05790	-1.79616	4.2011e-09	mucH
clpX	IBL27_RS05505	-1.79129	4.0187e-08	mucH
IBL27_RS04030	IBL27_RS04030	-1.7714	4.45419e-05	mucH
IBL27_RS01455	IBL27_RS01455	-1.7584	5.89518e-08	mucH
IBL27_RS01255	IBL27_RS01255	-1.75519	6.65848e-05	mucH
galE	IBL27_RS05745	-1.75206	4.06858e-06	mucH
malQ	IBL27_RS02935	-1.74529	1.52063e-08	mucH
IBL27_RS04455	IBL27_RS04455	-1.74149	0.000153316	mucH
fabG	IBL27_RS02150	-1.73962	3.60667e-06	mucH
IBL27_RS06845	IBL27_RS06845	-1.7395	0.000123089	mucH
IBL27_RS06515	IBL27_RS06515	-1.73028	4.54557e-06	mucH
IBL27_RS04485	IBL27_RS04485	-1.72803	5.44838e-05	mucH
srlA	IBL27_RS08330	-1.72563	0.000139498	mucH
IBL27_RS04745	IBL27_RS04745	-1.72208	1.78039e-07	mucH
rpoE	IBL27_RS09295	-1.70384	1.64092e-10	mucH
IBL27_RS06645	IBL27_RS06645	-1.69741	2.18789e-08	mucH
IBL27_RS08230	IBL27_RS08230	-1.68105	3.28403e-06	mucH
trpE	IBL27_RS07290	-1.67613	3.10592e-05	mucH
IBL27_RS00615	IBL27_RS00615	-1.66394	1.93469e-08	mucH
IBL27_RS02110	IBL27_RS02110	-1.63982	7.82601e-07	mucH
IBL27_RS07830	IBL27_RS07830	-1.63752	7.00765e-07	mucH
IBL27_RS06075	IBL27_RS06075	-1.61478	6.89623e-06	mucH
lepB	IBL27_RS04420	-1.61014	0.000288297	mucH
pflA	IBL27_RS02370	-1.59403	3.76005e-08	mucH
pstB	IBL27_RS04665	-1.58943	3.13588e-06	mucH
IBL27_RS03435	IBL27_RS03435	-1.5892	0.000109013	mucH
IBL27_RS02925	IBL27_RS02925	-1.56203	1.52658e-06	mucH
gtfA	IBL27_RS05775	-1.55707	3.17919e-06	mucH
IBL27_RS04705	IBL27_RS04705	-1.55249	1.63824e-06	mucH
IBL27_RS04035	IBL27_RS04035	-1.55014	2.56512e-05	mucH
IBL27_RS00355	IBL27_RS00355	-1.53086	7.77638e-06	mucH
IBL27_RS02255	IBL27_RS02255	-1.53024	7.5882e-05	mucH
rsfS	IBL27_RS01830	-1.52707	5.0779e-06	mucH
mecA	IBL27_RS08700	-1.51977	8.17657e-05	mucH
IBL27_RS05825	IBL27_RS05825	-1.50891	4.16919e-07	mucH
IBL27_RS02365	IBL27_RS02365	-1.50364	2.11032e-07	mucH
IBL27_RS07970	IBL27_RS07970	-1.4969	9.79128e-05	mucH
IBL27_RS03855	IBL27_RS03855	-1.46774	0.000125804	mucH
spx	IBL27_RS09455	-1.44407	0.000132856	mucH
vicK	IBL27_RS03155	-1.43713	2.26189e-06	mucH
IBL27_RS03095	IBL27_RS03095	-1.43563	3.72343e-05	mucH
IBL27_RS00685	IBL27_RS00685	-1.40575	4.10259e-07	mucH
ilvA	IBL27_RS08750	-1.405	2.30794e-06	mucH
IBL27_RS02230	IBL27_RS02230	-1.39149	1.5367e-06	mucH
IBL27_RS01290	IBL27_RS01290	-1.37046	0.00020232	mucH
rsmH	IBL27_RS07650	-1.34573	8.99389e-05	mucH
pbp2x	IBL27_RS07640	-1.2931	2.7245e-07	mucH
IBL27_RS03185	IBL27_RS03185	-1.27473	0.000158459	mucH
pyrF	IBL27_RS04270	-1.24616	9.93751e-05	mucH
IBL27_RS06260	IBL27_RS06260	-1.21232	0.000137787	mucH
nrdD	IBL27_RS09410	-1.20026	4.35248e-06	mucH
IBL27_RS01675	IBL27_RS01675	-1.17639	5.02959e-05	mucH
IBL27_RS07240	IBL27_RS07240	-1.15277	7.98456e-05	mucH
IBL27_RS05675	IBL27_RS05675	-1.0367	0.000116814	mucH
pknB	IBL27_RS07505	1.10174	2.11841e-06	mucH
uvrB	IBL27_RS06125	1.10699	0.000256747	mucH
IBL27_RS08550	IBL27_RS08550	1.16081	7.15224e-07	mucH
IBL27_RS07175	IBL27_RS07175	1.17296	0.000101933	mucH
lpdA	IBL27_RS03545	1.18076	6.74126e-05	mucH
pepT	IBL27_RS06605	1.21433	2.4932e-05	mucH
accC	IBL27_RS02170	1.30588	8.75144e-07	mucH
IBL27_RS01615	IBL27_RS01615	1.31658	4.52258e-06	mucH
IBL27_RS02680	IBL27_RS02680	1.33914	3.00855e-06	mucH
ahpC	IBL27_RS06315	1.34103	1.20978e-06	mucH
IBL27_RS01010	IBL27_RS01010	1.34173	0.000151978	mucH
feoB	IBL27_RS07125	1.39782	3.16738e-07	mucH
cysS	IBL27_RS00755	1.39817	6.07546e-05	mucH
upp	IBL27_RS02460	1.40644	1.06058e-06	mucH
IBL27_RS05440	IBL27_RS05440	1.41028	0.000186451	mucH
IBL27_RS02595	IBL27_RS02595	1.45584	3.67806e-05	mucH
IBL27_RS07895	IBL27_RS07895	1.46008	6.20334e-05	mucH
ffh	IBL27_RS05045	1.46842	5.36587e-07	mucH
IBL27_RS06100	IBL27_RS06100	1.47121	0.000199616	mucH
IBL27_RS01655	IBL27_RS01655	1.485	1.98785e-07	mucH
IBL27_RS00760	IBL27_RS00760	1.48909	3.69524e-05	mucH
murB	IBL27_RS05405	1.49368	9.63786e-05	mucH
ftsY	IBL27_RS06390	1.50783	5.02862e-05	mucH
IBL27_RS07750	IBL27_RS07750	1.50797	7.73429e-05	mucH
IBL27_RS06960	IBL27_RS06960	1.53536	3.06077e-06	mucH
IBL27_RS00200	IBL27_RS00200	1.5478	1.01753e-05	mucH
IBL27_RS06990	IBL27_RS06990	1.55714	0.000209756	mucH
IBL27_RS09290	IBL27_RS09290	1.57466	0.000151276	mucH
IBL27_RS04730	IBL27_RS04730	1.58141	2.38695e-06	mucH
IBL27_RS05710	IBL27_RS05710	1.58362	1.07948e-06	mucH
IBL27_RS07610	IBL27_RS07610	1.58826	1.03979e-06	mucH
IBL27_RS07090	IBL27_RS07090	1.58929	9.56799e-05	mucH
IBL27_RS03905	IBL27_RS03905	1.61472	1.62244e-05	mucH
IBL27_RS03105	IBL27_RS03105	1.61612	0.000103576	mucH
mnmE	IBL27_RS04210	1.62125	2.60563e-07	mucH
recR	IBL27_RS06995	1.62429	7.52418e-06	mucH
murA	IBL27_RS03115	1.62763	0.000123079	mucH
pepV	IBL27_RS04185	1.63773	8.11556e-07	mucH
cdaA	IBL27_RS03525	1.64211	1.67183e-07	mucH
deoC	IBL27_RS04715	1.64568	1.63503e-07	mucH
recN	IBL27_RS07060	1.65113	1.09473e-05	mucH
alsS	IBL27_RS03420	1.65651	3.22254e-07	mucH
gltB	IBL27_RS08070	1.65964	1.66549e-05	mucH
IBL27_RS02420	IBL27_RS02420	1.68267	0.000287903	mucH
pulA	IBL27_RS03040	1.69061	6.00925e-08	mucH
IBL27_RS04560	IBL27_RS04560	1.70224	0.00017783	mucH
IBL27_RS06935	IBL27_RS06935	1.72611	1.02133e-05	mucH
IBL27_RS09415	IBL27_RS09415	1.72615	3.95004e-06	mucH
IBL27_RS09585	IBL27_RS09585	1.74096	3.49081e-07	mucH
IBL27_RS04430	IBL27_RS04430	1.74745	9.35382e-06	mucH
IBL27_RS01470	IBL27_RS01470	1.75337	6.24493e-07	mucH
IBL27_RS08645	IBL27_RS08645	1.75353	6.62675e-05	mucH
IBL27_RS01630	IBL27_RS01630	1.76176	1.08256e-05	mucH
IBL27_RS00070	IBL27_RS00070	1.76517	2.04475e-05	mucH
IBL27_RS08640	IBL27_RS08640	1.76611	3.72686e-06	mucH
IBL27_RS08185	IBL27_RS08185	1.77165	2.86873e-07	mucH
dnaX	IBL27_RS02870	1.77677	3.65912e-07	mucH
asnS	IBL27_RS03865	1.78236	9.59716e-05	mucH
hemH	IBL27_RS09365	1.79412	6.45712e-12	mucH
IBL27_RS03940	IBL27_RS03940	1.82924	0.00021436	mucH
IBL27_RS06145	IBL27_RS06145	1.83327	2.63921e-05	mucH
dapA	IBL27_RS05325	1.83717	1.40713e-05	mucH
IBL27_RS05175	IBL27_RS05175	1.83898	7.88147e-09	mucH
purK	IBL27_RS00315	1.83951	1.95035e-06	mucH
IBL27_RS03700	IBL27_RS03700	1.85873	7.97585e-06	mucH
IBL27_RS06320	IBL27_RS06320	1.86198	2.12649e-05	mucH
IBL27_RS02955	IBL27_RS02955	1.86513	8.48807e-05	mucH
IBL27_RS03705	IBL27_RS03705	1.8866	4.95748e-05	mucH
IBL27_RS00850	IBL27_RS00850	1.89111	1.70404e-07	mucH
IBL27_RS07880	IBL27_RS07880	1.89422	4.80259e-05	mucH
IBL27_RS04785	IBL27_RS04785	1.90864	8.98681e-07	mucH
IBL27_RS04585	IBL27_RS04585	1.92263	2.32198e-07	mucH
pfkA	IBL27_RS04405	1.92341	1.76227e-05	mucH
IBL27_RS05160	IBL27_RS05160	1.93829	0.000120376	mucH
IBL27_RS08540	IBL27_RS08540	1.96392	1.11793e-05	mucH
IBL27_RS03550	IBL27_RS03550	1.97493	2.46816e-07	mucH
IBL27_RS06140	IBL27_RS06140	1.97595	0.00025622	mucH
IBL27_RS01310	IBL27_RS01310	1.98185	7.89316e-07	mucH
IBL27_RS06175	IBL27_RS06175	1.98447	3.0083e-07	mucH
IBL27_RS04765	IBL27_RS04765	1.99248	2.77875e-06	mucH
IBL27_RS05400	IBL27_RS05400	1.99771	3.28587e-06	mucH
IBL27_RS02235	IBL27_RS02235	2.00109	2.80329e-13	mucH
IBL27_RS03535	IBL27_RS03535	2.00768	7.95394e-10	mucH
IBL27_RS08590	IBL27_RS08590	2.01684	1.52411e-07	mucH
IBL27_RS07425	IBL27_RS07425	2.02817	1.98648e-07	mucH
IBL27_RS02645	IBL27_RS02645	2.03436	0.000313355	mucH
leuB	IBL27_RS03720	2.04718	1.59755e-05	mucH
citF	IBL27_RS05185	2.05646	6.91702e-06	mucH
IBL27_RS06970	IBL27_RS06970	2.06123	1.15082e-07	mucH
IBL27_RS09645	IBL27_RS09645	2.08397	1.38811e-12	mucH
IBL27_RS04940	IBL27_RS04940	2.08653	9.4309e-09	mucH
IBL27_RS07110	IBL27_RS07110	2.10011	1.50637e-08	mucH
IBL27_RS03825	IBL27_RS03825	2.11287	8.47841e-08	mucH
purD	IBL27_RS00300	2.12238	2.42986e-11	mucH
fni	IBL27_RS05550	2.15762	1.22704e-05	mucH
IBL27_RS04810	IBL27_RS04810	2.16462	1.50708e-12	mucH
IBL27_RS06295	IBL27_RS06295	2.18907	1.12779e-07	mucH
IBL27_RS05235	IBL27_RS05235	2.19056	7.4553e-07	mucH
IBL27_RS08665	IBL27_RS08665	2.19408	2.3335e-14	mucH
IBL27_RS07875	IBL27_RS07875	2.21913	0.000111328	mucH
IBL27_RS01565	IBL27_RS01565	2.22061	1.8717e-07	mucH
serC	IBL27_RS02545	2.22359	4.81807e-08	mucH
IBL27_RS04795	IBL27_RS04795	2.22568	0.000136787	mucH
IBL27_RS04315	IBL27_RS04315	2.25569	6.49425e-13	mucH
IBL27_RS06530	IBL27_RS06530	2.25919	8.61746e-05	mucH
IBL27_RS02885	IBL27_RS02885	2.28018	3.92852e-05	mucH
gloA	IBL27_RS02800	2.2808	3.06005e-06	mucH
thrS	IBL27_RS02860	2.28513	1.30256e-07	mucH
IBL27_RS00650	IBL27_RS00650	2.29201	3.80639e-10	mucH
IBL27_RS08585	IBL27_RS08585	2.29869	2.04833e-07	mucH
IBL27_RS06170	IBL27_RS06170	2.30378	3.13093e-07	mucH
IBL27_RS00830	IBL27_RS00830	2.30588	7.77935e-05	mucH
rfbA	IBL27_RS03385	2.31384	1.45137e-14	mucH
IBL27_RS00400	IBL27_RS00400	2.32366	4.53927e-07	mucH
IBL27_RS01425	IBL27_RS01425	2.33663	1.33563e-07	mucH
deoD	IBL27_RS04245	2.36486	1.21083e-05	mucH
IBL27_RS02880	IBL27_RS02880	2.36665	1.18525e-06	mucH
IBL27_RS01495	IBL27_RS01495	2.37705	5.58764e-06	mucH
IBL27_RS08600	IBL27_RS08600	2.37871	4.81032e-05	mucH
IBL27_RS02330	IBL27_RS02330	2.3853	1.31479e-07	mucH
IBL27_RS07100	IBL27_RS07100	2.38619	2.21989e-09	mucH
IBL27_RS04700	IBL27_RS04700	2.39974	3.43131e-05	mucH
IBL27_RS09200	IBL27_RS09200	2.42942	4.32414e-09	mucH
IBL27_RS09625	IBL27_RS09625	2.43194	0.000284228	mucH
IBL27_RS01660	IBL27_RS01660	2.43422	0.000126104	mucH
IBL27_RS05060	IBL27_RS05060	2.439	1.15056e-06	mucH
pgsA	IBL27_RS09740	2.4741	1.78057e-06	mucH
IBL27_RS01500	IBL27_RS01500	2.49717	3.86545e-06	mucH
IBL27_RS02865	IBL27_RS02865	2.5358	9.92629e-08	mucH
IBL27_RS04855	IBL27_RS04855	2.59069	4.06345e-09	mucH
IBL27_RS00245	IBL27_RS00245	2.59941	2.52585e-07	mucH
IBL27_RS02180	IBL27_RS02180	2.60014	4.4974e-08	mucH
IBL27_RS00330	IBL27_RS00330	2.62327	1.92329e-07	mucH
IBL27_RS01030	IBL27_RS01030	2.63973	1.57377e-07	mucH
treC	IBL27_RS09145	2.64007	4.96279e-07	mucH
IBL27_RS01025	IBL27_RS01025	2.66088	1.65159e-06	mucH
IBL27_RS04290	IBL27_RS04290	2.67216	8.95793e-08	mucH
purH	IBL27_RS00260	2.68815	9.55032e-11	mucH
IBL27_RS06200	IBL27_RS06200	2.7107	1.1539e-13	mucH
IBL27_RS03560	IBL27_RS03560	2.7134	3.49207e-11	mucH
IBL27_RS03970	IBL27_RS03970	2.74	7.76003e-15	mucH
hisI	IBL27_RS04085	2.82273	0.000208923	mucH
IBL27_RS01775	IBL27_RS01775	2.84431	0.000281559	mucH
IBL27_RS05135	IBL27_RS05135	2.8548	2.53116e-07	mucH
IBL27_RS01760	IBL27_RS01760	2.85531	1.64229e-05	mucH
IBL27_RS04305	IBL27_RS04305	2.86889	1.40071e-09	mucH
manA	IBL27_RS01605	2.8709	2.4673e-15	mucH
IBL27_RS02220	IBL27_RS02220	2.87582	0.000313175	mucH
IBL27_RS01390	IBL27_RS01390	2.92461	1.6462e-07	mucH
IBL27_RS05320	IBL27_RS05320	2.93955	1.47475e-08	mucH
IBL27_RS02515	IBL27_RS02515	2.9434	2.73253e-15	mucH
IBL27_RS08135	IBL27_RS08135	2.9656	5.93829e-11	mucH
leuC	IBL27_RS03725	2.97577	3.04794e-09	mucH
IBL27_RS03595	IBL27_RS03595	2.98014	1.13162e-05	mucH
IBL27_RS08720	IBL27_RS08720	2.99424	3.6069e-07	mucH
tkt	IBL27_RS08530	2.99826	4.38183e-16	mucH
IBL27_RS07015	IBL27_RS07015	3.05537	1.26878e-06	mucH
IBL27_RS04445	IBL27_RS04445	3.06721	1.35807e-08	mucH
IBL27_RS02275	IBL27_RS02275	3.074	2.01947e-08	mucH
IBL27_RS03295	IBL27_RS03295	3.07659	3.10844e-05	mucH
IBL27_RS08000	IBL27_RS08000	3.0773	1.83412e-07	mucH
IBL27_RS00770	IBL27_RS00770	3.10835	8.30898e-06	mucH
IBL27_RS00425	IBL27_RS00425	3.14066	2.66536e-06	mucH
IBL27_RS03915	IBL27_RS03915	3.14182	9.12907e-05	mucH
IBL27_RS09135	IBL27_RS09135	3.16695	6.85448e-11	mucH
IBL27_RS01465	IBL27_RS01465	3.18504	3.53205e-06	mucH
IBL27_RS03755	IBL27_RS03755	3.19209	6.94985e-08	mucH
IBL27_RS07925	IBL27_RS07925	3.20282	7.59513e-08	mucH
IBL27_RS00230	IBL27_RS00230	3.21224	2.15778e-18	mucH
IBL27_RS08500	IBL27_RS08500	3.28018	1.7156e-20	mucH
IBL27_RS00605	IBL27_RS00605	3.28125	1.53556e-09	mucH
IBL27_RS01440	IBL27_RS01440	3.32247	0.000144357	mucH
IBL27_RS05300	IBL27_RS05300	3.32513	1.17904e-12	mucH
IBL27_RS04135	IBL27_RS04135	3.36048	6.1147e-08	mucH
rsmA	IBL27_RS08160	3.3725	1.37297e-05	mucH
IBL27_RS04280	IBL27_RS04280	3.37533	3.09566e-16	mucH
IBL27_RS07095	IBL27_RS07095	3.39368	1.68648e-13	mucH
IBL27_RS07480	IBL27_RS07480	3.43281	4.35734e-09	mucH
IBL27_RS07010	IBL27_RS07010	3.44944	9.17689e-14	mucH
tsaD	IBL27_RS08005	3.459	3.20016e-11	mucH
IBL27_RS05345	IBL27_RS05345	3.47414	1.29995e-22	mucH
IBL27_RS00855	IBL27_RS00855	3.48062	1.74147e-18	mucH
IBL27_RS01215	IBL27_RS01215	3.53328	5.11743e-11	mucH
IBL27_RS04800	IBL27_RS04800	3.57761	1.12902e-06	mucH
IBL27_RS04720	IBL27_RS04720	3.58318	5.0821e-07	mucH
IBL27_RS03555	IBL27_RS03555	3.58999	2.20507e-17	mucH
IBL27_RS05050	IBL27_RS05050	3.68144	3.70759e-09	mucH
ulaG	IBL27_RS08535	3.69975	3.5326e-25	mucH
pta	IBL27_RS05120	3.77807	2.81909e-32	mucH
IBL27_RS08730	IBL27_RS08730	3.80856	2.7257e-14	mucH
IBL27_RS08155	IBL27_RS08155	3.81715	1.09606e-09	mucH
IBL27_RS05990	IBL27_RS05990	3.87476	1.29371e-12	mucH
IBL27_RS08735	IBL27_RS08735	3.93051	2.01235e-14	mucH
IBL27_RS04565	IBL27_RS04565	3.93923	0.000233214	mucH
IBL27_RS04265	IBL27_RS04265	3.94533	1.76464e-11	mucH
hisB	IBL27_RS04060	3.96012	5.86662e-05	mucH
IBL27_RS03130	IBL27_RS03130	3.96545	4.14916e-16	mucH
IBL27_RS01395	IBL27_RS01395	3.97009	1.30401e-12	mucH
IBL27_RS05215	IBL27_RS05215	3.97036	5.90782e-16	mucH
IBL27_RS06525	IBL27_RS06525	3.98471	2.07435e-07	mucH
IBL27_RS06720	IBL27_RS06720	4.02392	1.87805e-13	mucH
IBL27_RS07035	IBL27_RS07035	4.02656	5.10981e-08	mucH
IBL27_RS01380	IBL27_RS01380	4.03927	2.67179e-05	mucH
IBL27_RS01430	IBL27_RS01430	4.03973	2.0968e-15	mucH
IBL27_RS02685	IBL27_RS02685	4.04753	4.40188e-14	mucH
purN	IBL27_RS00250	4.05363	2.12332e-09	mucH
folE	IBL27_RS05425	4.05945	1.66256e-08	mucH
IBL27_RS04300	IBL27_RS04300	4.06812	6.78892e-25	mucH
IBL27_RS09620	IBL27_RS09620	4.07594	8.14897e-12	mucH
IBL27_RS05170	IBL27_RS05170	4.09624	2.2529e-06	mucH
IBL27_RS09185	IBL27_RS09185	4.14712	1.03839e-06	mucH
IBL27_RS01785	IBL27_RS01785	4.22151	7.06444e-16	mucH
cas2	IBL27_RS03635	4.22249	4.82383e-07	mucH
citD	IBL27_RS05195	4.25729	1.99664e-05	mucH
IBL27_RS06735	IBL27_RS06735	4.87281	5.75448e-05	mucH
IBL27_RS03650	IBL27_RS03650	5.19746	1.02049e-08	mucH
IBL27_RS01105	IBL27_RS01105	5.20035	1.73421e-36	mucH
IBL27_RS03920	IBL27_RS03920	5.45656	7.7594e-07	mucH
lrgB	IBL27_RS07105	5.60955	1.04303e-59	mucH
IBL27_RS02625	IBL27_RS02625	6.0666	2.65067e-12	mucH
IBL27_RS01110	IBL27_RS01110	6.33296	9.49878e-37	mucH
IBL27_RS01115	IBL27_RS01115	8.14251	3.8647e-21	mucH
